# Supplementary material for: (1-Naphthyl­meth­yl)ammonium chloride
Source: Acta Crystallogr Sect E Struct Rep Online. 2010 Feb 3;66(Pt 3):o509. doi: 10.1107/S160053681000334X (PMC2983625; doi:10.1107/S160053681000334X)
Supplement: Supplementary file 1 [file e-66-0o509-sup1.cif]

##############################################################################
###                                                                        ###
###        Electronic paper (Acta Crystallographica Section E)             ###
###                                                                        ###
##############################################################################
#                                                                            #
# This CIF contains the data in a paper accepted for publication in Acta     #
# Crystallographica Section E. It conforms to the requirements of Notes      #
# for Authors for Section E, and has been peer reviewed under the auspices   #
# of the IUCr Commission on Journals.                                        #
#                                                                            #
# Full details of the Crystallographic Information File format               #
# are given in the paper "The Crystallographic Information File (CIF):       #
# a New Standard Archive File for Crystallography" by S. R. Hall, F. H.      #
# Allen and I. D. Brown [Acta Cryst. (1991), A47, 655-685].                  #
#                                                                            #
# The current version of the core CIF dictionary is obtainable from          #
# ftp://ftp.iucr.org/pub/cif_core.dic. The current version number is 2.4.    #
#                                                                            #
# Software is freely available for graphical display of the structure(s) in  #
# this CIF.  For information consult the CIF home page http://www.iucr.org/  #
# cif/home.html                                                              #
#                                                                            #
# This file may be used for bona fide research purposes within the           #
# scientific community so long as proper attribution is given to the journal # 
# article from which it was obtained.                                        #
#                                                                            #
##############################################################################
                                             
data_global
_audit_creation_method     'WinGX routine CIF_UPDATE'
_audit_conform_dict_name     cif_core.dic
_audit_conform_dict_version     2.3
_journal_date_recd_electronic     2010-01-04
_journal_date_accepted     2010-01-27
_journal_name_full     'Acta Crystallographica, Section E'
_journal_year     2010
_journal_volume     66
_journal_issue      3
_journal_page_first     o509
_journal_page_last     o509
_journal_paper_category     QO
_journal_coeditor_code     OM2314
_publ_contact_author_name     'Khavasi, Hamid R.'
_publ_contact_author_address
;
Department of Chemistry,
General Campus,
Shahid Beheshti University,
Tehran 1983963113,
Iran
;
_publ_contact_author_email     h-khavasi@sbu.ac.ir
_publ_contact_author_fax     '98 (21) 29903105'
_publ_contact_author_phone     '98 (21) 22431661'
_publ_section_title
;
(1-Naphthylmethyl)ammonium chloride
;
loop_
    _publ_author_name
    _publ_author_address
    'Salimi, Ali R.'
;
Department of Chemistry
Ferdowsi University of Mashhad
Mashhad 917791436
Iran
;
    'Azizpoor Fard, Mahmood'
;
Department of Chemistry
General Campus
Shahid Beheshti University
Tehran 1983963113
Iran
;
    'Eshtiagh-Hosseini, Hossein'
;
Department of Chemistry
Ferdowsi University of Mashhad
Mashhad 917791436
Iran
;
    'M. Amini, Mostafa'
;
Department of Chemistry
General Campus
Shahid Beheshti University
Tehran 1983963113
Iran
;
    'Khavasi, Hamid R.'
;
Department of Chemistry
General Campus
Shahid Beheshti University
Tehran 1983963113
Iran
;
data_I
_audit_creation_method     'WinGX routine CIF_UPDATE'
_chemical_name_systematic
;
(1-Naphthylmethyl)ammonium chloride
;
_chemical_formula_moiety     'C11 H12 N +, Cl -'
_chemical_formula_sum     'C11 H12 Cl N'
_chemical_formula_iupac     'C11 H12 N +, Cl -'
_chemical_formula_weight     193.67
_symmetry_cell_setting     Monoclinic
_symmetry_space_group_name_H-M     'P 21'
_symmetry_space_group_name_Hall     'P 2yb'
loop_
    _symmetry_equiv_pos_as_xyz
    x,y,z
    -x,1/2+y,-z
_cell_length_a     5.3395(7)
_cell_length_b     9.3355(15)
_cell_length_c     10.1432(13)
_cell_angle_alpha     90
_cell_angle_beta     100.864(10)
_cell_angle_gamma     90
_cell_volume     496.55(12)
_cell_formula_units_Z     2
_cell_measurement_reflns_used     1056
_cell_measurement_theta_min     2.04
_cell_measurement_theta_max     29.22
_cell_measurement_temperature     298(2)
_exptl_crystal_description     prism
_exptl_crystal_colour     colorless
_exptl_crystal_size_max     0.35
_exptl_crystal_size_mid     0.13
_exptl_crystal_size_min     0.11
_exptl_crystal_density_diffrn     1.295
_exptl_crystal_density_method     'not measured'
_exptl_crystal_F_000     204
_exptl_absorpt_coefficient_mu     0.335
_exptl_absorpt_correction_type     numerical
_exptl_absorpt_process_details     '(XRED and XSHAPE; Stoe & Cie, 2005)'
_exptl_absorpt_correction_T_min     0.952
_exptl_absorpt_correction_T_max     0.968
_diffrn_ambient_temperature     298(2)
_diffrn_radiation_type     MoK\a
_diffrn_radiation_wavelength     0.71073
_diffrn_measurement_device_type     'Stoe IPDS II'
_diffrn_measurement_method     'rotation method'
_diffrn_reflns_number     5801
_diffrn_reflns_av_R_equivalents     0.0651
_diffrn_reflns_theta_min     2.04
_diffrn_reflns_theta_max     29.23
_diffrn_reflns_theta_full     29.23
_diffrn_measured_fraction_theta_max     0.995
_diffrn_measured_fraction_theta_full     0.995
_diffrn_reflns_limit_h_min     -7
_diffrn_reflns_limit_h_max     6
_diffrn_reflns_limit_k_min     -12
_diffrn_reflns_limit_k_max     12
_diffrn_reflns_limit_l_min     -13
_diffrn_reflns_limit_l_max     13
_diffrn_standards_number     0
_reflns_number_total     2677
_reflns_number_gt     2098
_reflns_threshold_expression     I>2sigma(I)
_refine_ls_structure_factor_coef     Fsqd
_refine_ls_matrix_type     full
_refine_ls_R_factor_all     0.0781
_refine_ls_R_factor_gt     0.0544
_refine_ls_wR_factor_gt     0.0920
_refine_ls_wR_factor_ref     0.0999
_refine_ls_goodness_of_fit_ref     1.193
_refine_ls_restrained_S_all     1.192
_refine_ls_number_reflns     2677
_refine_ls_number_parameters     130
_refine_ls_number_restraints     1
_refine_ls_hydrogen_treatment     mixed
_refine_ls_weighting_scheme     calc
_refine_ls_weighting_details
         'calc w=1/[\s^2^(Fo^2^)+(0.0155P)^2^+0.2107P] where P=(Fo^2^+2Fc^2^)/3'
_refine_ls_shift/su_max     0.002
_refine_diff_density_max     0.284
_refine_diff_density_min     -0.169
_refine_ls_extinction_method     none
_refine_ls_abs_structure_details     'Flack (1983), 1245 Friedel pairs'
_refine_ls_abs_structure_Flack     0.09(10)
loop_
    _atom_type_symbol
    _atom_type_description
    _atom_type_scat_dispersion_real
    _atom_type_scat_dispersion_imag
    _atom_type_scat_source
    C C 0.0033 0.0016 'International Tables Vol C Tables 4.2.6.8 and 6.1.1.4'
    H H 0 0 'International Tables Vol C Tables 4.2.6.8 and 6.1.1.4'
    N N 0.0061 0.0033 'International Tables Vol C Tables 4.2.6.8 and 6.1.1.4'
    O O 0.0106 0.006 'International Tables Vol C Tables 4.2.6.8 and 6.1.1.4'
    S S 0.1246 0.1234 'International Tables Vol C Tables 4.2.6.8 and 6.1.1.4'
    Cl Cl 0.1484 0.1585 'International Tables Vol C Tables 4.2.6.8 and 6.1.1.4'
_computing_data_collection     'X-AREA (Stoe & Cie, 2005)'
_computing_cell_refinement     'X-AREA (Stoe & Cie, 2005)'
_computing_data_reduction     'X-AREA (Stoe & Cie, 2005)'
_computing_structure_solution     'SHELXS97 (Sheldrick, 2008)'
_computing_structure_refinement     'SHELXL97 (Sheldrick, 2008)'
_computing_molecular_graphics     'ORTEP-3 for Windows (Farrugia, 1997)'
_computing_publication_material     'WinGX (Farrugia, 1999)'
loop_
    _atom_site_type_symbol
    _atom_site_label
    _atom_site_fract_x
    _atom_site_fract_y
    _atom_site_fract_z
    _atom_site_U_iso_or_equiv
    _atom_site_adp_type
    _atom_site_calc_flag
    _atom_site_refinement_flags
    _atom_site_occupancy
    _atom_site_disorder_assembly
    _atom_site_disorder_group
    C C1 0.6260(6) 0.3230(3) 0.7737(3) 0.0472(8) Uani d . 1 . .
    H H1A 0.5852 0.2242 0.7487 0.057 Uiso calc R 1 . .
    H H1B 0.7793 0.3481 0.7406 0.057 Uiso calc R 1 . .
    C C2 0.4110(5) 0.4171(3) 0.7057(3) 0.0387(6) Uani d . 1 . .
    C C3 0.2613(6) 0.4950(3) 0.7758(3) 0.0442(7) Uani d . 1 . .
    H H3 0.2941 0.4919 0.8691 0.053 Uiso calc R 1 . .
    C C4 0.0597(6) 0.5793(4) 0.7084(4) 0.0505(8) Uani d . 1 . .
    H H4 -0.0375 0.6326 0.7577 0.061 Uiso calc R 1 . .
    C C5 0.0047(6) 0.5840(3) 0.5736(3) 0.0501(8) Uani d . 1 . .
    H H5 -0.1313 0.6396 0.531 0.06 Uiso calc R 1 . .
    C C6 0.1509(5) 0.5057(3) 0.4954(3) 0.0409(7) Uani d . 1 . .
    C C7 0.0961(7) 0.5081(3) 0.3544(4) 0.0529(9) Uani d . 1 . .
    H H7 -0.0423 0.561 0.3104 0.063 Uiso calc R 1 . .
    C C8 0.2421(8) 0.4342(4) 0.2810(4) 0.0591(9) Uani d . 1 . .
    H H8 0.2043 0.4373 0.1877 0.071 Uiso calc R 1 . .
    C C9 0.4484(7) 0.3540(4) 0.3465(4) 0.0571(9) Uani d . 1 . .
    H H9 0.5481 0.3039 0.2962 0.069 Uiso calc R 1 . .
    C C10 0.5064(6) 0.3476(3) 0.4826(4) 0.0486(8) Uani d . 1 . .
    H H10 0.6454 0.2933 0.5238 0.058 Uiso calc R 1 . .
    C C11 0.3593(5) 0.4221(3) 0.5631(3) 0.0395(6) Uani d . 1 . .
    N N1 0.6799(6) 0.3336(3) 0.9219(3) 0.0495(7) Uani d . 1 . .
    H H1C 0.708(8) 0.418(5) 0.955(4) 0.069(12) Uiso d . 1 . .
    H H1D 0.835(7) 0.288(3) 0.957(3) 0.046(9) Uiso d . 1 . .
    H H1E 0.546(8) 0.298(4) 0.957(4) 0.065(12) Uiso d . 1 . .
    Cl Cl1 0.79683(14) 0.66025(10) 1.01767(8) 0.04759(18) Uani d . 1 . .
loop_
    _atom_site_aniso_label
    _atom_site_aniso_U_11
    _atom_site_aniso_U_22
    _atom_site_aniso_U_33
    _atom_site_aniso_U_12
    _atom_site_aniso_U_13
    _atom_site_aniso_U_23
    C1 0.0375(17) 0.0408(16) 0.062(2) 0.0020(14) 0.0058(15) 0.0015(15)
    C2 0.0302(14) 0.0284(13) 0.0570(18) 0.0001(11) 0.0074(13) 0.0007(12)
    C3 0.0404(16) 0.0394(15) 0.0531(19) 0.0020(13) 0.0096(14) 0.0017(13)
    C4 0.0441(18) 0.0429(16) 0.067(2) 0.0118(14) 0.0171(16) 0.0025(16)
    C5 0.0401(17) 0.0416(16) 0.068(2) 0.0088(14) 0.0095(16) 0.0115(15)
    C6 0.0335(16) 0.0328(13) 0.056(2) -0.0042(11) 0.0083(13) 0.0032(13)
    C7 0.050(2) 0.0468(18) 0.060(2) -0.0081(15) 0.0048(16) 0.0078(16)
    C8 0.069(2) 0.056(2) 0.053(2) -0.0188(19) 0.0126(18) -0.0009(17)
    C9 0.061(2) 0.0467(18) 0.069(2) -0.0062(16) 0.0242(19) -0.0125(17)
    C10 0.0424(18) 0.0398(16) 0.064(2) 0.0014(13) 0.0104(16) -0.0065(15)
    C11 0.0308(14) 0.0318(13) 0.0561(18) -0.0066(11) 0.0087(13) -0.0008(13)
    N1 0.0387(16) 0.0421(16) 0.0640(19) 0.0032(13) 0.0002(14) 0.0029(14)
    Cl1 0.0426(3) 0.0466(3) 0.0527(4) -0.0046(4) 0.0067(3) -0.0113(4)
_geom_special_details
;
All esds (except the esd in the dihedral angle between two l.s. planes) are
estimated using the full covariance matrix. The cell esds are taken into
account individually in the estimation of esds in distances, angles and
torsion angles; correlations between esds in cell parameters are only used
when they are defined by crystal symmetry. An approximate (isotropic)
treatment of cell esds is used for estimating esds involving l.s. planes.
;
loop_
    _geom_bond_atom_site_label_1
    _geom_bond_atom_site_label_2
    _geom_bond_site_symmetry_2
    _geom_bond_distance
    _geom_bond_publ_flag
    C1 N1 . 1.480(5) ?
    C1 C2 . 1.506(4) ?
    C1 H1A . 0.97 ?
    C1 H1B . 0.97 ?
    C2 C3 . 1.374(4) ?
    C2 C11 . 1.421(4) ?
    C3 C4 . 1.402(4) ?
    C3 H3 . 0.93 ?
    C4 C5 . 1.344(5) ?
    C4 H4 . 0.93 ?
    C5 C6 . 1.416(4) ?
    C5 H5 . 0.93 ?
    C6 C7 . 1.405(5) ?
    C6 C11 . 1.425(4) ?
    C7 C8 . 1.363(5) ?
    C7 H7 . 0.93 ?
    C8 C9 . 1.393(5) ?
    C8 H8 . 0.93 ?
    C9 C10 . 1.357(5) ?
    C9 H9 . 0.93 ?
    C10 C11 . 1.418(4) ?
    C10 H10 . 0.93 ?
    N1 H1C . 0.86(4) ?
    N1 H1D . 0.94(3) ?
    N1 H1E . 0.92(4) ?
loop_
    _geom_angle_atom_site_label_1
    _geom_angle_atom_site_label_2
    _geom_angle_atom_site_label_3
    _geom_angle_site_symmetry_1
    _geom_angle_site_symmetry_3
    _geom_angle
    _geom_angle_publ_flag
    N1 C1 C2 . . 114.3(3) ?
    N1 C1 H1A . . 108.7 ?
    C2 C1 H1A . . 108.7 ?
    N1 C1 H1B . . 108.7 ?
    C2 C1 H1B . . 108.7 ?
    H1A C1 H1B . . 107.6 ?
    C3 C2 C11 . . 119.2(3) ?
    C3 C2 C1 . . 122.7(3) ?
    C11 C2 C1 . . 118.1(3) ?
    C2 C3 C4 . . 120.9(3) ?
    C2 C3 H3 . . 119.6 ?
    C4 C3 H3 . . 119.6 ?
    C5 C4 C3 . . 121.0(3) ?
    C5 C4 H4 . . 119.5 ?
    C3 C4 H4 . . 119.5 ?
    C4 C5 C6 . . 121.0(3) ?
    C4 C5 H5 . . 119.5 ?
    C6 C5 H5 . . 119.5 ?
    C7 C6 C5 . . 122.0(3) ?
    C7 C6 C11 . . 119.5(3) ?
    C5 C6 C11 . . 118.4(3) ?
    C8 C7 C6 . . 121.1(3) ?
    C8 C7 H7 . . 119.4 ?
    C6 C7 H7 . . 119.4 ?
    C7 C8 C9 . . 119.6(3) ?
    C7 C8 H8 . . 120.2 ?
    C9 C8 H8 . . 120.2 ?
    C10 C9 C8 . . 121.2(3) ?
    C10 C9 H9 . . 119.4 ?
    C8 C9 H9 . . 119.4 ?
    C9 C10 C11 . . 121.3(3) ?
    C9 C10 H10 . . 119.4 ?
    C11 C10 H10 . . 119.4 ?
    C10 C11 C2 . . 123.2(3) ?
    C10 C11 C6 . . 117.3(3) ?
    C2 C11 C6 . . 119.5(3) ?
    C1 N1 H1C . . 116(3) ?
    C1 N1 H1D . . 110.2(19) ?
    H1C N1 H1D . . 101(3) ?
    C1 N1 H1E . . 111(2) ?
    H1C N1 H1E . . 106(4) ?
    H1D N1 H1E . . 113(3) ?
loop_
    _geom_torsion_atom_site_label_1
    _geom_torsion_atom_site_label_2
    _geom_torsion_atom_site_label_3
    _geom_torsion_atom_site_label_4
    _geom_torsion_site_symmetry_1
    _geom_torsion_site_symmetry_2
    _geom_torsion_site_symmetry_3
    _geom_torsion_site_symmetry_4
    _geom_torsion
    _geom_torsion_publ_flag
    N1 C1 C2 C3 . . . . -6.2(4) ?
    N1 C1 C2 C11 . . . . 175.2(3) ?
    C11 C2 C3 C4 . . . . -0.1(5) ?
    C1 C2 C3 C4 . . . . -178.8(3) ?
    C2 C3 C4 C5 . . . . 1.2(5) ?
    C3 C4 C5 C6 . . . . -0.9(5) ?
    C4 C5 C6 C7 . . . . 179.5(3) ?
    C4 C5 C6 C11 . . . . -0.4(5) ?
    C5 C6 C7 C8 . . . . 178.7(3) ?
    C11 C6 C7 C8 . . . . -1.4(4) ?
    C6 C7 C8 C9 . . . . 0.4(5) ?
    C7 C8 C9 C10 . . . . 0.2(5) ?
    C8 C9 C10 C11 . . . . 0.1(5) ?
    C9 C10 C11 C2 . . . . 179.2(3) ?
    C9 C10 C11 C6 . . . . -1.0(5) ?
    C3 C2 C11 C10 . . . . 178.7(3) ?
    C1 C2 C11 C10 . . . . -2.6(4) ?
    C3 C2 C11 C6 . . . . -1.1(4) ?
    C1 C2 C11 C6 . . . . 177.6(3) ?
    C7 C6 C11 C10 . . . . 1.6(4) ?
    C5 C6 C11 C10 . . . . -178.5(3) ?
    C7 C6 C11 C2 . . . . -178.5(3) ?
    C5 C6 C11 C2 . . . . 1.4(4) ?
loop_
    _geom_hbond_atom_site_label_D
    _geom_hbond_atom_site_label_H
    _geom_hbond_atom_site_label_A
    _geom_hbond_site_symmetry_A
    _geom_hbond_distance_DH
    _geom_hbond_distance_HA
    _geom_hbond_distance_DA
    _geom_hbond_angle_DHA
    _geom_hbond_publ_flag
    N1 H1C Cl1 . 0.86(5) 2.37(5) 3.226(3) 172(3) yes
    N1 H1D Cl1 2_747 0.94(4) 2.27(4) 3.187(3) 164(3) yes
    N1 H1E Cl1 2_647 0.92(4) 2.29(4) 3.172(3) 161(3) yes
