# Supplementary material for: (1-Naphthyl­meth­yl)ammonium chloride
Source: Acta Crystallogr Sect E Struct Rep Online. 2010 Feb 3;66(Pt 3):o509. doi: 10.1107/S160053681000334X (PMC2983625; doi:10.1107/S160053681000334X)
Supplement: Supplementary file 2 [file e-66-0o509-Isup2.hkl]

#
# h,k,l, Fc-squared, Fo-squared, sigma(Fo-squared) and status flag
#
data_I
_shelx_title ' KH320 KHAVASI/SBU/23.08.88'
_shelx_refln_list_code          4
_shelx_F_calc_maximum       57.92
_exptl_crystal_F_000       880.00
_reflns_d_resolution_high  0.7278
 
loop_
    _symmetry_equiv_pos_as_xyz
x,y,z
-x,1/2+y,-z
 
_cell_length_a     5.3395
_cell_length_b     9.3355
_cell_length_c    10.1432
_cell_angle_alpha  90.000
_cell_angle_beta  100.864
_cell_angle_gamma  90.000
 
_shelx_F_squared_multiplier     1.000
 
loop_
 _refln_index_h
 _refln_index_k
 _refln_index_l
 _refln_F_squared_calc
 _refln_F_squared_meas
 _refln_F_squared_sigma
 _refln_observed_status
   0 -12   0      103.89      103.03      2.08 o
   1 -12   0        1.33        2.27      1.18 o
   2 -12   0        4.25        7.37      3.28 o
   1 -11   0       25.06       27.84      1.58 o
   2 -11   0        6.28        6.03      2.07 o
   3 -11   0        2.86        3.79      1.54 o
   0 -10   0        6.06       11.66      5.32 o
   1 -10   0       36.25       40.05      2.23 o
   2 -10   0        2.60        7.87      1.77 o
   3 -10   0       15.41       21.01      1.49 o
   4 -10   0       25.32       22.86      1.73 o
   1  -9   0      106.46      109.23      1.41 o
   2  -9   0       21.44       24.97      1.33 o
   3  -9   0        4.98        7.90      1.45 o
   4  -9   0        3.62        1.77      2.34 o
   5  -9   0        1.43        0.71      1.74 o
   0  -8   0       27.61       29.12      1.88 o
   1  -8   0       13.14       16.46      1.25 o
   2  -8   0       70.48       72.37      2.00 o
   3  -8   0       52.91       48.59      1.55 o
   4  -8   0        5.26        6.68      2.33 o
   5  -8   0       29.22       33.98      2.55 o
   1  -7   0       65.33       61.80      1.37 o
   2  -7   0       82.52       88.12      1.40 o
   3  -7   0       41.20       32.45      2.05 o
   4  -7   0       16.20       17.63      2.33 o
   5  -7   0        8.31       13.52      2.35 o
   6  -7   0       19.44       25.29      2.56 o
   0  -6   0      363.81      337.94      6.00 o
   1  -6   0        7.79        9.44      1.41 o
   2  -6   0      228.60      232.84      2.17 o
   3  -6   0      152.05      142.61      3.35 o
   4  -6   0        3.90        9.06      2.27 o
   5  -6   0        5.89        6.13      2.28 o
   6  -6   0        3.88        6.78      2.43 o
   1  -5   0       61.35       57.37      1.77 o
   2  -5   0      386.27      398.72      2.35 o
   3  -5   0       18.37       20.09      2.12 o
   4  -5   0       58.45       63.70      2.54 o
   5  -5   0        7.69        7.99      2.29 o
   6  -5   0       23.01       24.68      2.47 o
   0  -4   0      438.58      422.58      3.14 o
   1  -4   0      118.77      124.29      2.09 o
   2  -4   0      484.86      474.06      5.10 o
   3  -4   0       91.23       89.58      2.73 o
   4  -4   0       12.26       16.46      2.29 o
   5  -4   0       71.30       68.01      2.54 o
   6  -4   0        8.10       12.27      2.37 o
   1  -3   0     3354.75     3412.94      9.58 o
   2  -3   0      305.50      314.50      8.44 o
   3  -3   0       76.86       68.90      2.72 o
   4  -3   0       55.64       53.74      2.55 o
   5  -3   0        8.84       11.35      2.32 o
   6  -3   0       14.54       11.83      2.88 o
   0  -2   0      865.49      869.47     12.90 o
   2  -2   0       36.92       31.87      3.24 o
   3  -2   0      100.98       93.45      2.85 o
   4  -2   0       48.83       49.72      3.10 o
   5  -2   0       46.34       46.78      2.37 o
   6  -2   0        3.96        6.69      2.23 o
   7  -2   0        6.08        2.98      3.24 o
   1  -1   0      681.62      729.86     18.25 o
   2  -1   0      172.52      173.26      4.47 o
   3  -1   0      207.76      202.92      3.25 o
   4  -1   0      192.83      179.16      3.01 o
   5  -1   0       12.27       12.79      2.72 o
   6  -1   0       15.33       15.23      3.02 o
   7  -1   0        4.74        6.98      2.10 o
   1   0   0       27.41       23.51      5.64 o
   2   0   0      148.10      142.58      3.92 o
   3   0   0       19.97       15.28      2.66 o
   4   0   0        6.69        5.10      2.40 o
   5   0   0       51.95       53.90      2.38 o
   6   0   0        2.34        5.74      1.92 o
   7   0   0        6.99        8.61      2.12 o
   1   1   0      711.38      758.19     16.21 o
   2   1   0      177.44      124.89     62.13 o
   3   1   0      204.73      195.49      8.83 o
   4   1   0      195.38      186.14      2.41 o
   5   1   0       12.45       15.70      1.74 o
   6   1   0       15.31       19.41      2.00 o
   7   1   0        4.53        6.94      2.13 o
   0   2   0      851.05      855.41      6.18 o
   2   2   0       35.71       34.37      2.26 o
   3   2   0      101.04       86.66      9.39 o
   4   2   0       48.30       45.58      2.25 o
   5   2   0       45.97       46.87      2.28 o
   6   2   0        4.10        2.50      2.15 o
   7   2   0        6.45        5.22      1.79 o
   2   3   0      313.89      329.42      4.86 o
   3   3   0       77.54       76.69      1.90 o
   4   3   0       52.38       52.95      1.90 o
   5   3   0        8.98        6.60      1.60 o
   6   3   0       14.21       16.14      1.98 o
   0   4   0      421.93      425.02      5.16 o
   1   4   0      120.96      124.52      3.19 o
   2   4   0      497.29      495.49      7.37 o
   3   4   0       94.70       90.17      2.01 o
   4   4   0       11.61       10.58      1.94 o
   5   4   0       71.46       74.33      2.53 o
   6   4   0        7.90       11.61      2.84 o
   1   5   0       66.56       60.26      1.88 o
   2   5   0      379.17      394.12      4.52 o
   3   5   0       16.54       18.10      1.65 o
   4   5   0       57.75       59.42      2.41 o
   5   5   0        7.57        5.47      2.26 o
   6   5   0       24.07       27.05      2.98 o
   0   6   0      364.98      353.84      3.65 o
   1   6   0        7.23        8.66      1.56 o
   2   6   0      226.01      227.00      6.84 o
   3   6   0      153.85      160.28      3.81 o
   4   6   0        4.07        2.20      2.25 o
   5   6   0        5.00        6.56      2.80 o
   6   6   0        3.96        8.37      2.87 o
   1   7   0       62.66       61.54      1.92 o
   2   7   0       85.51       89.66      2.93 o
   3   7   0       42.22       41.64      2.48 o
   4   7   0       16.86       24.63      2.74 o
   5   7   0        8.29       11.47      2.86 o
   6   7   0       18.96       22.96      2.56 o
   0   8   0       29.84       27.17      2.44 o
   1   8   0       12.63       17.27      3.20 o
   2   8   0       69.69       78.44      2.62 o
   3   8   0       50.72       53.34      5.01 o
   4   8   0        5.46        3.81      2.20 o
   5   8   0       29.81       33.31      3.07 o
   1   9   0      107.96      108.81      3.65 o
   2   9   0       21.05       23.24      1.88 o
   3   9   0        4.81        8.97      1.55 o
   4   9   0        3.68        1.66      2.38 o
   5   9   0        1.42        2.94      3.00 o
   0  10   0        5.07        6.92      2.38 o
   1  10   0       36.96       41.54      2.82 o
   2  10   0        2.33        5.62      3.28 o
   3  10   0       15.55       10.89      8.15 o
   4  10   0       25.33       26.14      3.04 o
   1  11   0       24.25       28.04      1.70 o
   2  11   0        5.98        2.09      1.64 o
   0  12   0      105.32        6.14      2.44 o
   1  12   0        1.27        2.41      1.89 o
   2  12   0        4.12        1.52      1.86 o
  -2 -12   1        9.05       12.74      1.28 o
  -1 -12   1        2.36        6.97      1.89 o
   0 -12   1       12.87       13.03      1.31 o
   1 -12   1        0.92       -1.21      1.21 o
   2 -12   1       12.64       14.71      2.03 o
  -3 -11   1        3.82        6.06      1.55 o
  -2 -11   1        4.45        7.29      1.83 o
  -1 -11   1       20.14       20.67      1.66 o
   0 -11   1       24.93       25.06      1.61 o
   1 -11   1        7.92        9.79      1.23 o
   2 -11   1       12.50       11.86      1.24 o
   3 -11   1       11.85       15.63      3.07 o
  -4 -10   1        9.56       14.14      4.87 o
  -3 -10   1        5.49        9.17      2.87 o
  -2 -10   1       50.12       47.32      1.57 o
  -1 -10   1       43.72       45.08      1.28 o
   0 -10   1       41.22       45.83      1.21 o
   1 -10   1        7.01       10.17      2.28 o
   2 -10   1        7.39        9.85      1.13 o
   3 -10   1       12.42       15.47      1.76 o
   4 -10   1        2.74        3.08      1.46 o
  -5  -9   1        9.33       10.23      2.54 o
  -4  -9   1        3.50        2.59      2.39 o
  -3  -9   1       40.09       42.51      3.58 o
  -2  -9   1       13.61       13.19      1.20 o
  -1  -9   1      144.13      146.04      1.47 o
   0  -9   1        0.26        1.61      1.15 o
   1  -9   1       37.96       36.79      1.29 o
   2  -9   1        2.06        1.62      1.13 o
   3  -9   1        4.30        4.37      1.71 o
   4  -9   1       30.60       40.40      4.39 o
   5  -9   1        0.09        1.16      2.45 o
  -5  -8   1       18.48       20.84      2.48 o
  -4  -8   1       70.70       67.80      2.51 o
  -3  -8   1      145.41      136.56      8.15 o
  -2  -8   1       28.71       35.79      1.34 o
  -1  -8   1       12.98       14.07      1.20 o
   0  -8   1       67.03       62.83      1.29 o
   1  -8   1       32.75       36.24      1.48 o
   2  -8   1       31.68       28.28      1.23 o
   3  -8   1       30.03       33.00      1.48 o
   4  -8   1        6.56        8.05      2.63 o
   5  -8   1        3.73        2.57      1.72 o
  -6  -7   1        3.98       13.60      3.03 o
  -5  -7   1        0.73        4.38      2.34 o
  -4  -7   1       85.87       78.93      2.62 o
  -3  -7   1        8.93       11.06      2.09 o
  -2  -7   1      267.93      271.62      2.01 o
  -1  -7   1      109.32      113.04      1.69 o
   0  -7   1       49.03       50.19      1.43 o
   1  -7   1       65.58       58.85      1.42 o
   2  -7   1       24.82       28.21      1.32 o
   3  -7   1       28.02       28.31      1.51 o
   4  -7   1       16.22       18.95      2.31 o
   5  -7   1        6.14       -0.29      2.38 o
  -6  -6   1        5.45        5.71      2.51 o
  -5  -6   1       28.13       22.22      2.43 o
  -4  -6   1       14.71       10.61      2.37 o
  -3  -6   1      306.12      317.39      3.20 o
  -2  -6   1      224.75      220.80      3.70 o
  -1  -6   1       31.36       30.05      1.79 o
   0  -6   1      287.16      282.48      3.74 o
   1  -6   1        0.09       -0.26      1.29 o
   2  -6   1       41.49       36.10      1.37 o
   3  -6   1       48.05       45.96      2.68 o
   4  -6   1        1.19        6.67      2.25 o
   5  -6   1       56.45       63.18      2.45 o
   6  -6   1        0.30       -1.54      2.38 o
  -6  -5   1       28.60       27.63      2.53 o
  -5  -5   1        0.83        1.49      2.26 o
  -4  -5   1       71.22       75.95      2.53 o
  -3  -5   1       23.50       25.17      2.61 o
  -2  -5   1      358.46      379.65      4.52 o
  -1  -5   1      438.22      430.22      2.41 o
   0  -5   1       24.32       29.76      1.55 o
   1  -5   1       22.60       21.78      1.38 o
   2  -5   1      150.38      149.45      3.52 o
   3  -5   1       66.94       66.77      2.04 o
   4  -5   1       70.25       67.19      2.47 o
   5  -5   1        3.85       10.10      2.25 o
   6  -5   1        9.57       12.99      2.45 o
  -6  -4   1        0.13       -0.14      2.39 o
  -5  -4   1       64.21       58.56      2.48 o
  -4  -4   1      119.36      117.00      2.71 o
  -3  -4   1      416.64      413.12      3.49 o
  -2  -4   1      679.81      689.62      3.99 o
  -1  -4   1      287.66      295.27      2.40 o
   0  -4   1      296.01      288.25      2.11 o
   1  -4   1      368.93      394.56      2.26 o
   2  -4   1      202.83      200.13      2.54 o
   3  -4   1       40.69       37.60      2.08 o
   4  -4   1       38.09       35.50      2.42 o
   5  -4   1        4.56        0.61      2.29 o
   6  -4   1        5.72        1.45      2.33 o
  -7  -3   1        8.03       11.14      2.60 o
  -6  -3   1       15.04       16.85      2.39 o
  -5  -3   1       12.82        3.34      2.31 o
  -4  -3   1       28.17       26.97      2.56 o
  -3  -3   1      251.78      238.30      3.25 o
  -2  -3   1       99.51      114.33      3.29 o
  -1  -3   1      483.42      479.83      3.78 o
   0  -3   1      109.87      108.25      2.16 o
   1  -3   1      779.80      780.76      7.15 o
   2  -3   1      128.68      146.03      6.92 o
   3  -3   1       40.29       41.12      2.58 o
   4  -3   1      141.94      142.46      2.81 o
   5  -3   1        2.24        5.23      2.19 o
   6  -3   1       23.03       21.80      1.65 o
  -7  -2   1       23.09       24.53      3.86 o
  -6  -2   1        7.22        8.89      2.31 o
  -5  -2   1       37.93       43.67      2.91 o
  -4  -2   1        4.47        5.06      2.49 o
  -3  -2   1      270.82      260.45      3.45 o
  -2  -2   1      599.77      618.87      4.95 o
  -1  -2   1     1796.40     1839.27     14.55 o
   0  -2   1     2068.70     2261.68     78.67 o
   1  -2   1       21.51       21.87      2.38 o
   2  -2   1       80.65       78.29      2.50 o
   3  -2   1      349.20      339.45      3.48 o
   4  -2   1       36.59       37.17      2.52 o
   5  -2   1       50.37       63.94      2.91 o
   6  -2   1        1.76        3.81      1.68 o
  -7  -1   1        0.50        2.87      1.74 o
  -6  -1   1       28.98       26.99      2.47 o
  -5  -1   1       44.03       44.14      2.42 o
  -4  -1   1      225.78      215.50      3.22 o
  -3  -1   1      111.55      107.93      3.50 o
  -2  -1   1      141.14      135.72      3.80 o
  -1  -1   1     1903.12     1955.83     10.58 o
   0  -1   1      389.17      395.85      5.41 o
   1  -1   1     1400.80     1390.59     10.11 o
   2  -1   1      745.50      775.93      5.31 o
   3  -1   1      314.23      311.63      3.51 o
   4  -1   1       34.82       33.48      2.49 o
   5  -1   1        0.83        1.98      1.63 o
   6  -1   1       14.51       17.04      1.71 o
   7  -1   1        3.95        2.91      1.88 o
  -7   0   1        4.69        5.88      2.50 o
  -6   0   1        5.43        6.36      1.75 o
  -5   0   1        6.98        5.18      2.78 o
  -4   0   1       19.63       21.35      3.02 o
  -3   0   1       20.49       11.87      3.39 o
  -2   0   1     1830.95     1797.87     17.30 o
  -1   0   1      111.27      109.31      5.29 o
   0   0   1      207.25      202.58      5.34 o
   1   0   1       22.30       17.54      5.00 o
   2   0   1     1175.93     1199.46      6.91 o
   3   0   1       28.56       24.07      1.95 o
   4   0   1       18.27       17.08      1.86 o
   5   0   1       65.84       62.55      2.11 o
   6   0   1        0.24        1.23      1.69 o
   7   0   1        6.35        9.20      2.10 o
  -7   1   1        0.47       -0.16      2.27 o
  -6   1   1       28.73       30.45      2.25 o
  -5   1   1       44.79       41.92      2.08 o
  -4   1   1      229.07      218.74      3.64 o
  -3   1   1      107.87       98.89     10.47 o
  -2   1   1      142.11      130.99      3.14 o
  -1   1   1     1858.58     1890.20     10.20 o
   0   1   1      391.78      397.38      5.41 o
   1   1   1     1383.53     1412.02     56.09 o
   2   1   1      751.03      744.60      6.08 o
   3   1   1      322.66      327.45      3.80 o
   4   1   1       33.50       33.70      3.67 o
   5   1   1        0.83        2.37      1.65 o
   6   1   1       14.59       14.25      1.94 o
   7   1   1        3.88        7.06      2.13 o
  -7   2   1       22.76       24.07      1.95 o
  -6   2   1        7.31        6.78      2.33 o
  -5   2   1       39.09       40.26      2.48 o
  -4   2   1        3.77        6.44      2.51 o
  -3   2   1      266.64      262.82      3.50 o
  -2   2   1      613.26      641.18     12.59 o
  -1   2   1     1804.29     1842.87     27.90 o
   0   2   1     2095.51     2158.06    536.69 o
   1   2   1       23.45       26.21      3.35 o
   2   2   1       74.49       76.93      2.67 o
   3   2   1      346.70      327.49      4.33 o
   4   2   1       35.45       31.28      2.11 o
   5   2   1       50.14       52.14      2.07 o
   6   2   1        1.82        2.16      1.58 o
  -7   3   1        7.97        8.01      3.00 o
  -6   3   1       15.51       19.96      2.29 o
  -5   3   1       12.52       14.52      2.12 o
  -4   3   1       25.12       27.38      2.86 o
  -3   3   1      251.39      246.83      9.49 o
  -2   3   1       95.27      110.79      2.26 o
  -1   3   1      502.23      535.44     43.95 o
   0   3   1      110.87      113.77      2.81 o
   1   3   1      775.11      780.24     11.62 o
   2   3   1      121.84      137.51      2.86 o
   3   3   1       40.15       43.71      2.97 o
   4   3   1      144.98      142.58      6.09 o
   5   3   1        2.19        1.49      1.64 o
   6   3   1       23.13       24.53      1.85 o
  -6   4   1        0.13        2.58      2.30 o
  -5   4   1       65.06       62.47      2.46 o
  -4   4   1      121.91      124.32      3.79 o
  -3   4   1      416.87      414.59      5.75 o
  -2   4   1      659.18      677.39    166.30 o
  -1   4   1      286.07      292.39      2.38 o
   0   4   1      297.97      288.28      2.33 o
   1   4   1      370.94      393.93      2.42 o
   2   4   1      202.93      203.21      2.16 o
   3   4   1       43.14       45.26      2.17 o
   4   4   1       38.98       39.18      2.25 o
   5   4   1        4.47        6.63      1.83 o
   6   4   1        5.70        8.72      2.06 o
  -6   5   1       27.68       32.24      2.49 o
  -5   5   1        0.75       -0.05      2.75 o
  -4   5   1       73.03       72.21      1.90 o
  -3   5   1       24.19       24.35      1.77 o
  -2   5   1      365.48      381.40      6.27 o
  -1   5   1      444.23      443.21      2.49 o
   0   5   1       24.59       30.59      1.98 o
   1   5   1       21.92       21.16      1.57 o
   2   5   1      148.10      144.87      2.41 o
   3   5   1       66.06       69.11      2.39 o
   4   5   1       68.99       71.22      2.12 o
   5   5   1        3.91        3.11      2.09 o
   6   5   1        9.23        8.00      2.94 o
  -6   6   1        5.49        7.14      2.42 o
  -5   6   1       28.63       26.89      2.35 o
  -4   6   1       14.60       19.32      2.76 o
  -3   6   1      301.96      299.30      2.96 o
  -2   6   1      227.93      224.59      6.44 o
  -1   6   1       31.55       30.73      1.60 o
   0   6   1      284.73      278.41      2.44 o
   1   6   1        0.15        0.57      2.99 o
   2   6   1       42.59       35.44      1.64 o
   3   6   1       47.56       46.96      2.09 o
   4   6   1        1.12       -0.21      2.54 o
   5   6   1       56.73       62.04      2.98 o
   6   6   1        0.28        1.20      2.97 o
  -6   7   1        4.36        4.20      2.95 o
  -5   7   1        0.67        4.21      2.74 o
  -4   7   1       85.43       83.56      8.45 o
  -3   7   1        8.02       10.79      2.81 o
  -2   7   1      265.56      263.04     64.89 o
  -1   7   1      109.20      113.70      4.37 o
   0   7   1       49.17       56.15      6.49 o
   1   7   1       64.29       55.78      2.03 o
   2   7   1       26.54       20.97      6.37 o
   3   7   1       28.42       29.47      1.97 o
   4   7   1       17.02       18.97      3.04 o
   5   7   1        6.18        7.65      2.37 o
  -5   8   1       18.07       17.65      2.42 o
  -4   8   1       70.05       58.91      3.55 o
  -3   8   1      147.90      140.44      8.13 o
  -2   8   1       30.81       34.07      9.13 o
  -1   8   1       13.36       20.05      2.34 o
   0   8   1       68.05       67.35      1.96 o
   1   8   1       32.29       32.76      1.45 o
   2   8   1       31.15       25.82      9.56 o
   3   8   1       29.52       34.17      2.20 o
   4   8   1        6.32       13.58      3.91 o
   5   8   1        3.50       11.04      2.91 o
  -5   9   1        9.50       12.10      3.01 o
  -4   9   1        3.68        4.35      7.40 o
  -3   9   1       40.77       42.12      3.14 o
  -2   9   1       13.53       11.31      3.92 o
  -1   9   1      140.48      132.62     70.00 o
   0   9   1        0.28        4.78      1.31 o
   1   9   1       39.70       36.67     18.96 o
   2   9   1        1.86        2.86      1.70 o
   3   9   1        4.39        7.12      3.35 o
   4   9   1       30.11       28.91     16.42 o
  -4  10   1        9.49        7.25      5.94 o
  -3  10   1        5.65       16.65      1.89 o
  -2  10   1       50.06       50.38      2.34 o
  -1  10   1       43.29       37.56     20.54 o
   0  10   1       41.06       43.44     23.18 o
   1  10   1        7.03        8.06      1.79 o
   2  10   1        7.30        6.99      2.85 o
   3  10   1       13.01       13.94      3.47 o
  -3  11   1        3.79        0.15      2.30 o
  -2  11   1        4.44       13.94      2.26 o
  -1  11   1       21.59       18.38      9.38 o
   0  11   1       24.73       24.70     16.70 o
   1  11   1        7.99        7.99      2.11 o
   2  11   1       12.65       13.02      2.98 o
   3  11   1       11.43        0.48      1.71 o
  -2  12   1        9.13        1.17      2.39 o
  -1  12   1        2.39       10.37      2.42 o
   0  12   1       12.01       17.21      2.98 o
   1  12   1        0.95        7.33      2.98 o
   2  12   1       12.96       14.96      2.56 o
  -2 -12   2       15.77       21.96      1.42 o
  -1 -12   2        3.75        3.13      1.23 o
   0 -12   2        4.84        7.76      1.07 o
   1 -12   2        2.00        0.85      1.26 o
   2 -12   2        1.03        3.59      2.30 o
  -3 -11   2        2.26        6.26      1.61 o
  -2 -11   2       10.07       10.95      1.22 o
  -1 -11   2       20.19       21.17      1.17 o
   0 -11   2        6.53       10.62      1.45 o
   1 -11   2        7.29        9.05      1.16 o
   2 -11   2       10.11       11.93      1.24 o
   3 -11   2        2.52        4.60      2.03 o
  -4 -10   2       15.01       18.61      1.73 o
  -3 -10   2        7.18        9.47      1.44 o
  -2 -10   2        5.26        7.21      1.32 o
  -1 -10   2        9.43       11.52      1.13 o
   0 -10   2       33.02       34.46      1.22 o
   1 -10   2        3.19        8.28      2.39 o
   2 -10   2       28.47       26.62      1.51 o
   3 -10   2        1.47        2.12      2.46 o
   4 -10   2        0.51        0.24      2.21 o
  -5  -9   2        1.66        5.31      2.50 o
  -4  -9   2       29.18       28.23      2.44 o
  -3  -9   2       26.38       22.92      1.94 o
  -2  -9   2       19.56       21.54      1.24 o
  -1  -9   2       82.48       83.08      2.35 o
   0  -9   2        3.51        4.39      2.39 o
   1  -9   2       34.86       38.22      1.29 o
   2  -9   2       31.68       33.69      2.21 o
   3  -9   2        1.99        3.16      1.66 o
   4  -9   2       11.71       12.86      1.46 o
  -5  -8   2       11.24       10.64      2.45 o
  -4  -8   2       20.11       18.74      1.71 o
  -3  -8   2       24.86       22.44      2.39 o
  -2  -8   2      124.71      119.83      1.70 o
  -1  -8   2       21.73       19.85      1.27 o
   0  -8   2       47.26       51.58      1.30 o
   1  -8   2       60.22       58.32      2.24 o
   2  -8   2       18.86       17.50      1.22 o
   3  -8   2       29.37       30.06      2.22 o
   4  -8   2        3.19        6.96      1.47 o
   5  -8   2        8.86       11.86      2.42 o
  -6  -7   2       10.14       10.55      2.52 o
  -5  -7   2        1.71        0.03      2.39 o
  -4  -7   2       23.27       23.10      2.40 o
  -3  -7   2       73.77       74.45      2.54 o
  -2  -7   2       35.43       33.48      1.34 o
  -1  -7   2       44.55       41.10      1.73 o
   0  -7   2      108.62      116.47      2.22 o
   1  -7   2      100.76       98.89      2.57 o
   2  -7   2       27.39       27.67      1.39 o
   3  -7   2        4.70        5.76      1.40 o
   4  -7   2       14.58       12.57      1.81 o
   5  -7   2        0.75        3.52      3.07 o
  -6  -6   2        0.40        4.29      2.43 o
  -5  -6   2        3.60        9.11      2.86 o
  -4  -6   2       16.96       19.85      2.34 o
  -3  -6   2      261.39      256.94      3.11 o
  -2  -6   2       79.00       76.15      1.74 o
  -1  -6   2        6.43        5.40      1.56 o
   0  -6   2      243.86      241.12      1.71 o
   1  -6   2       64.14       70.46      1.72 o
   2  -6   2        9.86       10.80      1.98 o
   3  -6   2       52.56       50.63      1.51 o
   4  -6   2        1.63        5.49      2.21 o
   5  -6   2       13.94       21.90      2.34 o
   6  -6   2        2.92        5.63      2.48 o
  -6  -5   2       16.70       18.97      3.03 o
  -5  -5   2        1.22       -2.28      2.28 o
  -4  -5   2      133.63      133.23      2.80 o
  -3  -5   2      211.22      210.65      3.07 o
  -2  -5   2       46.60       52.82      3.80 o
  -1  -5   2       50.12       44.82      1.70 o
   0  -5   2      415.17      428.16      5.85 o
   1  -5   2      530.60      541.68      5.49 o
   2  -5   2       75.48       74.34      1.55 o
   3  -5   2       43.70       39.63      2.15 o
   4  -5   2       44.12       44.55      2.33 o
   5  -5   2        2.02        2.66      2.30 o
   6  -5   2        6.78       11.66      2.52 o
  -6  -4   2        0.72        3.91      2.36 o
  -5  -4   2       17.25       25.38      2.39 o
  -4  -4   2      167.22      159.75      2.89 o
  -3  -4   2        3.12       -1.50      2.49 o
  -2  -4   2      192.73      192.68      2.85 o
  -1  -4   2       23.05       25.48      1.85 o
   0  -4   2      218.06      211.28      2.86 o
   1  -4   2      149.43      158.98      1.74 o
   2  -4   2       77.05       77.87      2.85 o
   3  -4   2       67.22       68.21      2.04 o
   4  -4   2        3.09        4.57      2.27 o
   5  -4   2       22.39       25.63      2.80 o
   6  -4   2        1.39        4.54      1.69 o
  -7  -3   2       11.50        9.55      2.64 o
  -6  -3   2        5.35        3.76      2.99 o
  -5  -3   2        4.90       10.10      2.85 o
  -4  -3   2      173.84      169.22      3.06 o
  -3  -3   2       87.03       79.50      2.87 o
  -2  -3   2      128.69      129.28      3.37 o
  -1  -3   2     1208.92     1232.57     28.23 o
   0  -3   2       18.44       17.06      2.04 o
   1  -3   2      145.64      160.68      3.25 o
   2  -3   2      247.21      250.76      7.39 o
   3  -3   2        1.65        5.56      2.38 o
   4  -3   2       82.59       85.01      2.55 o
   5  -3   2       11.54       19.44      2.22 o
   6  -3   2       10.28       11.48      1.76 o
  -7  -2   2        3.85        9.10      3.17 o
  -6  -2   2       32.07       26.20      2.46 o
  -5  -2   2      235.17      237.28      3.63 o
  -4  -2   2      129.65      128.16      3.01 o
  -3  -2   2       79.28       71.56      2.93 o
  -2  -2   2      179.18      163.46      3.72 o
  -1  -2   2      127.67      125.94      3.60 o
   0  -2   2      972.06     1011.02      6.72 o
   1  -2   2      352.28      356.73      4.99 o
   2  -2   2      649.38      676.92     27.48 o
   3  -2   2      103.59      107.28      2.78 o
   4  -2   2       23.12       23.69      2.38 o
   5  -2   2       45.90       46.14      4.42 o
   6  -2   2        1.69        5.19      1.84 o
  -7  -1   2        0.30        2.05      2.10 o
  -6  -1   2       62.89       60.47      2.69 o
  -5  -1   2      180.15      181.12      3.06 o
  -4  -1   2       22.67       22.66      3.15 o
  -3  -1   2       38.40       29.84     19.22 o
  -2  -1   2      173.05      174.71      4.10 o
  -1  -1   2     1245.88     1273.85     31.57 o
   0  -1   2      779.37      764.38     14.67 o
   1  -1   2      761.14      770.98     10.41 o
   2  -1   2       81.97       79.53      3.10 o
   3  -1   2      117.61      120.37      3.71 o
   4  -1   2       82.70       79.26      1.96 o
   5  -1   2        4.48        3.25      2.77 o
   6  -1   2       14.84       20.50      2.34 o
  -7   0   2        3.37        6.10      2.12 o
  -6   0   2      107.76       98.88      3.75 o
  -5   0   2        0.28        0.00      2.89 o
  -4   0   2       75.37       79.75      3.45 o
  -3   0   2      130.17      108.07      8.54 o
  -2   0   2      794.37      812.12     19.51 o
  -1   0   2       71.72       73.50      4.21 o
   0   0   2      242.95      251.98      4.24 o
   1   0   2       52.36       54.61      2.92 o
   2   0   2       12.21       14.05      2.85 o
   3   0   2      295.79      279.61      3.32 o
   4   0   2        4.28        5.37      1.78 o
   5   0   2       41.73       40.27      4.79 o
   6   0   2       36.24       33.93      1.87 o
  -7   1   2        0.34       -1.02      2.46 o
  -6   1   2       63.43       68.67      2.54 o
  -5   1   2      178.03      173.44      6.56 o
  -4   1   2       21.98       12.47      9.72 o
  -3   1   2       37.75       35.00      3.13 o
  -2   1   2      172.52      173.99      3.64 o
  -1   1   2     1224.07     1252.82     40.07 o
   0   1   2      784.71      763.40      7.69 o
   1   1   2      754.67      764.38      6.20 o
   2   1   2       86.29       81.86      3.08 o
   3   1   2      115.05      116.51      3.29 o
   4   1   2       84.06       58.14     30.56 o
   5   1   2        4.61        6.36      1.68 o
   6   1   2       15.39       15.29      1.60 o
  -7   2   2        4.34        4.17      2.41 o
  -6   2   2       32.06       26.42      2.73 o
  -5   2   2      232.05      226.46      4.20 o
  -4   2   2      133.40      130.68      2.42 o
  -3   2   2       79.90       76.08      2.64 o
  -2   2   2      180.77      165.36      3.65 o
  -1   2   2      128.55      128.26      3.76 o
   0   2   2      981.13      998.50     14.57 o
   1   2   2      346.12      345.08      5.63 o
   2   2   2      650.14      677.47     20.43 o
   3   2   2      102.33      100.50      6.50 o
   4   2   2       23.38       21.10      2.01 o
   5   2   2       44.75       44.83      1.55 o
   6   2   2        1.52        2.82      1.60 o
  -7   3   2       11.42       10.23      2.52 o
  -6   3   2        4.53       11.64      2.31 o
  -5   3   2        5.22        6.81      2.23 o
  -4   3   2      179.51      174.37      4.37 o
  -3   3   2       88.49       86.94      5.71 o
  -2   3   2      125.99      128.63      2.30 o
  -1   3   2     1206.18     1203.35      6.70 o
   0   3   2       17.48       14.68      2.73 o
   1   3   2      156.61      171.35      3.73 o
   2   3   2      247.43      258.16      4.06 o
   3   3   2        2.10        4.82      2.12 o
   4   3   2       82.20       81.51      2.88 o
   5   3   2       11.57       10.00      1.66 o
   6   3   2       10.17       10.31      1.66 o
  -6   4   2        0.73        1.55      2.21 o
  -5   4   2       18.14       22.18      1.60 o
  -4   4   2      162.85      167.65      3.09 o
  -3   4   2        2.55        0.15      1.71 o
  -2   4   2      193.44      194.00      3.05 o
  -1   4   2       22.80       22.55      2.09 o
   0   4   2      212.99      203.99      8.52 o
   1   4   2      155.01      172.00      4.11 o
   2   4   2       74.85       74.03      2.49 o
   3   4   2       67.37       67.86      2.14 o
   4   4   2        2.89        3.73      3.09 o
   5   4   2       22.97       22.78      1.74 o
   6   4   2        1.37        2.91      1.86 o
  -6   5   2       16.58       21.33      2.82 o
  -5   5   2        1.35        5.47      4.41 o
  -4   5   2      130.77      124.69      2.23 o
  -3   5   2      215.84      216.21      2.14 o
  -2   5   2       45.13       42.68      1.90 o
  -1   5   2       48.24       41.81      1.96 o
   0   5   2      411.60      424.36      3.05 o
   1   5   2      527.83      546.06      4.46 o
   2   5   2       75.71       73.34      3.67 o
   3   5   2       43.64       38.84      3.70 o
   4   5   2       43.61       43.39      3.52 o
   5   5   2        1.92        1.83      1.20 o
   6   5   2        6.70        8.47      2.03 o
  -6   6   2        0.39        5.15      2.37 o
  -5   6   2        3.19        1.14      1.58 o
  -4   6   2       17.22       17.90      3.03 o
  -3   6   2      263.93      258.11      5.30 o
  -2   6   2       78.87       77.68      6.70 o
  -1   6   2        6.34        6.63      1.75 o
   0   6   2      246.71      250.30      3.36 o
   1   6   2       64.62       65.73      2.91 o
   2   6   2       10.48       10.26      1.96 o
   3   6   2       52.28       53.79      1.96 o
   4   6   2        1.72        2.15      2.13 o
   5   6   2       13.91       10.89      3.65 o
   6   6   2        2.96        8.80      3.06 o
  -6   7   2       10.45       11.76      2.98 o
  -5   7   2        1.73        5.36      3.50 o
  -4   7   2       24.43       23.68      2.13 o
  -3   7   2       71.68       75.05      3.01 o
  -2   7   2       35.88       35.91      1.75 o
  -1   7   2       41.74       38.60      5.10 o
   0   7   2      109.89      118.27      2.94 o
   1   7   2      103.17       99.68      2.90 o
   2   7   2       27.22       26.26      3.10 o
   3   7   2        4.62        5.01      2.14 o
   4   7   2       14.74       16.31      2.98 o
   5   7   2        0.76        1.29      1.66 o
  -5   8   2       10.76       13.10     11.62 o
  -4   8   2       20.99       22.88      1.60 o
  -3   8   2       23.51       18.05      1.60 o
  -2   8   2      125.42      122.00      6.17 o
  -1   8   2       21.77       24.44      1.65 o
   0   8   2       45.97       45.63      2.45 o
   1   8   2       58.95       58.26      3.10 o
   2   8   2       18.66       13.07      2.97 o
   3   8   2       29.42       29.31      3.10 o
   4   8   2        3.20        2.04      2.30 o
   5   8   2        8.66        9.26      3.02 o
  -5   9   2        1.57        5.12      2.85 o
  -4   9   2       28.72       31.87      1.65 o
  -3   9   2       25.78       26.13      2.06 o
  -2   9   2       19.84       20.12      4.00 o
  -1   9   2       85.82       83.13      3.02 o
   0   9   2        3.41        1.82      2.80 o
   1   9   2       33.19       37.11      2.95 o
   2   9   2       31.96       37.84      2.90 o
   3   9   2        1.98        4.54      2.88 o
   4   9   2       11.81       13.70      4.27 o
  -4  10   2       14.84       17.03      2.40 o
  -3  10   2        7.16        7.63      4.44 o
  -2  10   2        4.51        5.57      1.62 o
  -1  10   2        9.46       12.98      2.28 o
   0  10   2       32.70       33.85      2.44 o
   1  10   2        3.56        3.37      2.79 o
   2  10   2       28.82       28.59      2.46 o
   3  10   2        1.52        4.28      2.88 o
   4  10   2        0.52        1.92      5.02 o
  -3  11   2        2.32        3.79      3.58 o
  -2  11   2       10.22       13.28      2.30 o
  -1  11   2       19.88       23.57      2.88 o
   0  11   2        6.67        6.43      2.34 o
   1  11   2        7.45       11.11      2.85 o
   2  11   2        9.70       13.40      3.00 o
   3  11   2        2.63       -1.63      3.53 o
  -2  12   2       15.85       16.45      2.36 o
  -1  12   2        3.72        4.92      2.43 o
   0  12   2        5.18        4.39      2.47 o
   1  12   2        1.93       -0.73      2.99 o
   2  12   2        0.88        3.18      3.05 o
  -2 -12   3        0.70        0.72      1.62 o
  -1 -12   3        1.40        2.45      2.95 o
   0 -12   3        3.77        4.15      1.20 o
   1 -12   3        0.49        1.22      2.30 o
  -3 -11   3        5.04        3.64      1.56 o
  -2 -11   3        4.29        5.66      1.08 o
  -1 -11   3       13.43       11.39      1.65 o
   0 -11   3        5.07        8.84      2.23 o
   1 -11   3       10.46       10.67      1.18 o
   2 -11   3       13.74       14.74      1.19 o
   3 -11   3        3.96        7.10      1.67 o
  -4 -10   3        4.23        8.77      2.48 o
  -3 -10   3        2.00        3.37      1.48 o
  -2 -10   3       41.68       39.18      1.62 o
  -1 -10   3        4.82        3.92      2.45 o
   0 -10   3       24.66       23.66      1.17 o
   1 -10   3       15.52       15.76      1.16 o
   2 -10   3        7.18        7.87      3.17 o
   3 -10   3       12.64       10.21      2.09 o
  -5  -9   3        7.57       10.71      2.53 o
  -4  -9   3        3.14        8.74      2.45 o
  -3  -9   3       12.71       18.27      2.37 o
  -2  -9   3       30.51       32.90      1.25 o
  -1  -9   3       16.02       13.84      1.21 o
   0  -9   3        1.86        4.91      2.09 o
   1  -9   3        8.75       10.50      2.02 o
   2  -9   3        1.37        1.31      1.13 o
   3  -9   3        0.16        2.14      1.39 o
   4  -9   3        2.20        1.17      1.51 o
  -5  -8   3       13.00       16.68      2.47 o
  -4  -8   3        5.48       12.57      2.35 o
  -3  -8   3        3.78        8.03      2.35 o
  -2  -8   3       22.97       24.33      1.28 o
  -1  -8   3       21.44       21.54      1.72 o
   0  -8   3       73.53       72.97      1.31 o
   1  -8   3       32.89       35.33      1.29 o
   2  -8   3       25.98       24.50      1.18 o
   3  -8   3       45.12       39.14      1.47 o
   4  -8   3       10.01        6.97      1.48 o
   5  -8   3        4.55       10.70      1.90 o
  -6  -7   3       16.06       12.45      2.62 o
  -5  -7   3        1.75        0.78      2.39 o
  -4  -7   3        2.44       -1.73      2.33 o
  -3  -7   3       34.45       31.83      2.42 o
  -2  -7   3        5.48        2.99      1.47 o
  -1  -7   3      153.91      149.84      4.64 o
   0  -7   3       87.65       88.39      1.65 o
   1  -7   3       65.56       67.41      1.31 o
   2  -7   3       68.05       64.35      1.82 o
   3  -7   3       15.42       16.78      1.41 o
   4  -7   3       47.80       54.37      2.80 o
   5  -7   3        1.34        2.18      2.05 o
  -6  -6   3        2.11        3.43      2.52 o
  -5  -6   3        6.88        0.97      2.35 o
  -4  -6   3       34.13       34.05      2.41 o
  -3  -6   3       58.28       57.73      2.57 o
  -2  -6   3      103.70      102.07      1.63 o
  -1  -6   3       58.22       63.59      1.66 o
   0  -6   3       10.70       11.96      1.72 o
   1  -6   3       19.79       19.97      1.27 o
   2  -6   3       11.97       13.62      2.28 o
   3  -6   3        9.98        8.76      1.76 o
   4  -6   3        5.22        5.61      5.15 o
   5  -6   3       12.51       15.12      1.91 o
  -6  -5   3       14.18       10.23      2.52 o
  -5  -5   3       17.05       19.76      2.41 o
  -4  -5   3       20.44       18.23      2.49 o
  -3  -5   3        5.52        5.99      2.57 o
  -2  -5   3        0.75        0.92      1.90 o
  -1  -5   3      320.81      332.81      6.90 o
   0  -5   3       47.86       53.77      1.48 o
   1  -5   3      106.55      105.14      1.46 o
   2  -5   3       66.89       64.97      1.45 o
   3  -5   3       24.92       23.50      1.41 o
   4  -5   3       58.71       57.34      1.88 o
   5  -5   3        0.06        3.56      2.77 o
   6  -5   3        4.48        8.11      1.43 o
  -6  -4   3        1.78        3.34      2.43 o
  -5  -4   3       47.98       43.22      2.53 o
  -4  -4   3        4.59        5.62      2.44 o
  -3  -4   3       20.81       19.53      2.59 o
  -2  -4   3      331.48      327.02      7.87 o
  -1  -4   3      212.28      232.42      4.63 o
   0  -4   3      401.52      397.53      2.28 o
   1  -4   3      123.23      126.62      1.93 o
   2  -4   3       80.03       82.34      2.23 o
   3  -4   3      142.89      133.12      3.01 o
   4  -4   3       22.48       23.83      2.27 o
   5  -4   3       39.26       43.74      4.50 o
   6  -4   3        2.20        3.63      1.65 o
  -7  -3   3       10.16       11.77      2.66 o
  -6  -3   3       31.40       26.01      2.52 o
  -5  -3   3       35.96       39.98      2.44 o
  -4  -3   3       83.06       87.83      2.78 o
  -3  -3   3      180.74      177.88      3.24 o
  -2  -3   3      309.54      318.13     77.59 o
  -1  -3   3       64.53       53.08      2.66 o
   0  -3   3       35.95       35.85      2.36 o
   1  -3   3      127.89      111.06     18.70 o
   2  -3   3       96.58       91.44      2.44 o
   3  -3   3        2.86        2.16      2.36 o
   4  -3   3       16.39       22.30      1.97 o
   5  -3   3       10.18        9.36      1.59 o
   6  -3   3       10.80       20.26      5.64 o
  -7  -2   3       35.58       33.64      3.35 o
  -6  -2   3       16.13       16.57      2.54 o
  -5  -2   3        5.48        3.64      2.40 o
  -4  -2   3       58.98       63.12      3.41 o
  -3  -2   3       91.19       76.57     22.07 o
  -2  -2   3      372.53      392.15      3.68 o
  -1  -2   3       48.31       55.10      4.48 o
   0  -2   3      343.91      346.63      5.58 o
   1  -2   3      143.29      140.44      2.00 o
   2  -2   3      121.28      117.68      1.85 o
   3  -2   3      109.08      107.01      2.92 o
   4  -2   3        0.24        1.25      1.59 o
   5  -2   3       34.28       33.44      3.96 o
   6  -2   3        6.29        8.56      2.73 o
  -7  -1   3        1.74       -0.31      2.66 o
  -6  -1   3       17.87       13.09      3.13 o
  -5  -1   3       17.16       20.60      2.54 o
  -4  -1   3      131.30      135.40      3.13 o
  -3  -1   3      481.26      475.97     26.88 o
  -2  -1   3      231.54      250.82      3.41 o
  -1  -1   3      740.23      754.45     15.83 o
   0  -1   3       91.61       94.04      2.41 o
   1  -1   3      307.14      297.68      2.56 o
   2  -1   3      182.35      171.95      2.62 o
   3  -1   3       29.14       30.56      3.02 o
   4  -1   3      100.30       94.49      3.56 o
   5  -1   3       15.63       16.54      1.70 o
   6  -1   3       20.17       21.27      3.07 o
  -7   0   3        4.67        4.62      2.15 o
  -6   0   3       74.39       73.21      3.33 o
  -5   0   3      114.25      113.37      3.48 o
  -4   0   3       80.42       83.09      2.20 o
  -3   0   3       14.09       13.15      4.32 o
  -2   0   3       36.31       36.13      2.87 o
  -1   0   3       64.70       58.51      2.89 o
   0   0   3      821.18      773.84      4.41 o
   1   0   3      122.31      115.58      2.41 o
   2   0   3       54.46       48.53      2.79 o
   3   0   3       96.49       91.23      2.77 o
   4   0   3        5.26        3.97      1.58 o
   5   0   3       10.69       12.58      1.67 o
   6   0   3        0.59       -0.77      2.80 o
  -7   1   3        1.69        3.07      2.72 o
  -6   1   3       19.37       20.02      2.38 o
  -5   1   3       18.00       19.67      3.41 o
  -4   1   3      131.74      127.99      3.32 o
  -3   1   3      469.71      477.15      4.81 o
  -2   1   3      228.04      244.32      3.12 o
  -1   1   3      744.20      745.07     10.77 o
   0   1   3       92.26       93.31      2.58 o
   1   1   3      306.23      299.14      4.23 o
   2   1   3      184.13      178.49      4.67 o
   3   1   3       28.79       36.42      3.08 o
   4   1   3      101.23       97.77      2.63 o
   5   1   3       15.20       13.68      1.86 o
   6   1   3       19.46       18.99      1.51 o
  -6   2   3       16.16       15.93      3.42 o
  -5   2   3        5.37        7.99      2.14 o
  -4   2   3       58.87       56.03      2.35 o
  -3   2   3       93.86       92.49      2.56 o
  -2   2   3      383.07      395.64     10.17 o
  -1   2   3       48.39       52.37      2.16 o
   0   2   3      342.81      349.72      3.27 o
   1   2   3      143.25      140.40      4.28 o
   2   2   3      122.84      118.91      2.69 o
   3   2   3      108.70      102.73      6.21 o
   4   2   3        0.25        1.18      1.81 o
   5   2   3       35.44       33.23      1.76 o
   6   2   3        6.59        7.77      1.65 o
  -7   3   3       10.25       12.21      2.98 o
  -6   3   3       32.06       32.44      2.35 o
  -5   3   3       36.27       32.36      1.83 o
  -4   3   3       79.44       73.66      2.01 o
  -3   3   3      182.08      182.18      2.14 o
  -2   3   3      312.25      323.11      4.47 o
  -1   3   3       63.36       51.34      3.27 o
   0   3   3       34.19       35.64      2.36 o
   1   3   3      125.95      115.86      3.21 o
   2   3   3       94.18       86.29      2.63 o
   3   3   3        2.64        1.32      2.03 o
   4   3   3       15.33       15.01      2.65 o
   5   3   3       10.50        8.05      5.24 o
   6   3   3       10.96       12.92      1.77 o
  -6   4   3        1.74       -2.77      2.77 o
  -5   4   3       47.90       49.51      2.77 o
  -4   4   3        4.01        6.25      3.63 o
  -3   4   3       21.13       19.16      1.77 o
  -2   4   3      328.91      320.17      2.63 o
  -1   4   3      212.89      230.16      9.21 o
   0   4   3      398.84      392.53      2.79 o
   1   4   3      123.24      133.01      3.10 o
   2   4   3       79.29       73.97      2.92 o
   3   4   3      143.20      134.84      2.68 o
   4   4   3       22.37       18.60      2.43 o
   5   4   3       38.89       44.42      2.23 o
   6   4   3        2.17        3.16      1.80 o
  -6   5   3       14.13       16.85      2.32 o
  -5   5   3       17.33       22.05      4.04 o
  -4   5   3       20.92       24.08      2.46 o
  -3   5   3        4.97        3.71      4.80 o
  -2   5   3        0.67        2.54      3.83 o
  -1   5   3      325.34      333.13      2.45 o
   0   5   3       49.84       52.29      8.59 o
   1   5   3      108.22      102.12      3.12 o
   2   5   3       68.70       64.44      2.82 o
   3   5   3       25.53       26.11      1.95 o
   4   5   3       60.11       54.83      2.16 o
   5   5   3        0.06       -1.29      2.29 o
   6   5   3        4.27        3.66      1.97 o
  -6   6   3        2.09       -2.35      2.35 o
  -5   6   3        6.98        6.02      2.52 o
  -4   6   3       34.27       32.52      3.28 o
  -3   6   3       57.71       57.21      1.93 o
  -2   6   3      103.46       96.34      1.95 o
  -1   6   3       57.81       66.30      3.49 o
   0   6   3       10.39        5.20      2.23 o
   1   6   3       18.32       16.00      3.24 o
   2   6   3       11.60        9.86      2.65 o
   3   6   3        8.57       13.35      2.96 o
   4   6   3        5.36        7.27      2.85 o
   5   6   3       12.60       15.20      2.43 o
  -6   7   3       15.97       10.85     11.71 o
  -5   7   3        1.64        1.54      1.58 o
  -4   7   3        2.55        4.38      1.81 o
  -3   7   3       33.78       34.88      2.07 o
  -2   7   3        5.52        9.56      1.66 o
  -1   7   3      153.68      146.23      4.00 o
   0   7   3       87.15       88.94      2.81 o
   1   7   3       64.35       64.03      2.76 o
   2   7   3       67.53       70.37      2.63 o
   3   7   3       15.11        9.20      2.97 o
   4   7   3       47.59       49.78      3.59 o
   5   7   3        1.38        2.19      2.29 o
  -5   8   3       13.24       13.03      1.87 o
  -4   8   3        5.79        5.55      1.83 o
  -3   8   3        3.82        9.69      4.70 o
  -2   8   3       23.47       19.53      1.61 o
  -1   8   3       21.69       20.97      3.37 o
   0   8   3       74.46       70.72      2.53 o
   1   8   3       34.28       43.41      2.89 o
   2   8   3       26.69       24.98      2.41 o
   3   8   3       46.11       44.77      3.06 o
   4   8   3        9.82        9.46      3.44 o
   5   8   3        4.52        6.87      4.39 o
  -5   9   3        7.46        8.83      2.43 o
  -4   9   3        3.14        9.50      2.59 o
  -3   9   3       13.10       19.93      7.06 o
  -2   9   3       30.25       30.80      2.43 o
  -1   9   3       15.17       16.72      1.61 o
   0   9   3        1.65        3.66      2.27 o
   1   9   3        9.00        2.65      2.88 o
   2   9   3        1.08        1.67      2.31 o
   3   9   3        0.20       -1.48      2.87 o
   4   9   3        2.04        1.60      3.49 o
  -4  10   3        4.20        5.63      1.64 o
  -3  10   3        2.03        7.88      1.58 o
  -2  10   3       41.12       42.33      1.91 o
  -1  10   3        4.77        0.94      2.28 o
   0  10   3       24.67       21.24      2.34 o
   1  10   3       15.16       14.14      2.37 o
   2  10   3        6.95        4.61      2.35 o
   3  10   3       12.56       10.57      2.97 o
  -3  11   3        5.48        3.16      1.70 o
  -2  11   3        4.33        3.76      2.28 o
  -1  11   3       13.48       14.28      2.39 o
   0  11   3        5.21        0.51      2.92 o
   1  11   3       10.66       10.59      2.93 o
   2  11   3       14.05        9.75      2.99 o
   3  11   3        3.91        5.71      3.12 o
  -2  12   3        0.65        3.90      2.39 o
  -1  12   3        1.37        0.87      2.40 o
   0  12   3        3.78       -0.01      2.41 o
   1  12   3        0.46       -2.29      2.47 o
  -1 -12   4        1.68        0.58      1.95 o
   0 -12   4       15.56       18.54      1.24 o
   1 -12   4        4.23        7.61      1.78 o
  -3 -11   4       10.61       16.42      1.72 o
  -2 -11   4        0.40       -0.42      1.40 o
  -1 -11   4        8.79       10.30      1.99 o
   0 -11   4        1.72        3.22      2.00 o
   1 -11   4        9.66       11.09      1.19 o
   2 -11   4        4.09        2.34      1.26 o
  -4 -10   4        3.11        7.78      2.50 o
  -3 -10   4        0.05        2.69      1.66 o
  -2 -10   4       12.19       14.06      1.45 o
  -1 -10   4        0.18        2.22      1.13 o
   0 -10   4        4.60        2.04      1.15 o
   1 -10   4       18.75       20.77      1.37 o
   2 -10   4        3.61        8.65      1.20 o
   3 -10   4       10.21       14.07      1.47 o
  -5  -9   4        3.62        2.27      2.53 o
  -4  -9   4       16.88       22.76      2.43 o
  -3  -9   4       15.97       15.63      2.42 o
  -2  -9   4        0.59       -0.23      1.10 o
  -1  -9   4       36.37       37.12      1.31 o
   0  -9   4        3.98        4.94      1.18 o
   1  -9   4       27.54       29.24      1.41 o
   2  -9   4       23.66       24.05      2.17 o
   3  -9   4        0.30        1.34      1.45 o
   4  -9   4        9.33       10.88      1.52 o
  -5  -8   4        7.31        6.58      1.73 o
  -4  -8   4       14.31       20.24      2.37 o
  -3  -8   4        3.63       10.03      2.31 o
  -2  -8   4       23.89       26.41      1.30 o
  -1  -8   4        3.89       10.60      2.43 o
   0  -8   4       39.62       38.09      2.30 o
   1  -8   4       23.49       25.18      2.73 o
   2  -8   4       21.14       24.02      1.28 o
   3  -8   4       20.16       21.68      1.70 o
   4  -8   4        2.64        4.10      1.43 o
  -6  -7   4        3.37        2.77      2.51 o
  -5  -7   4       11.40       15.63      2.94 o
  -4  -7   4       11.20        3.91      2.36 o
  -3  -7   4       34.08       31.69      2.41 o
  -2  -7   4        4.13        4.47      1.55 o
  -1  -7   4       62.50       61.75      1.57 o
   0  -7   4       12.80       16.45      1.26 o
   1  -7   4       30.46       28.94      1.32 o
   2  -7   4       43.17       43.56      1.33 o
   3  -7   4       30.75       27.22      2.02 o
   4  -7   4        6.36        5.01      1.43 o
   5  -7   4        4.24        4.76      1.39 o
  -6  -6   4        0.26        0.42      2.46 o
  -5  -6   4       50.35       62.58      2.55 o
  -4  -6   4       32.40       36.95      2.46 o
  -3  -6   4       11.04       11.74      2.44 o
  -2  -6   4       81.87       78.16      1.52 o
  -1  -6   4        1.00       -1.36      1.36 o
   0  -6   4      111.72      108.76      1.78 o
   1  -6   4       10.16       11.41      1.29 o
   2  -6   4       37.74       39.15      1.43 o
   3  -6   4       77.03       74.12      1.93 o
   4  -6   4        4.06        6.06      1.86 o
   5  -6   4        3.28        2.56      1.34 o
  -6  -5   4       17.39       11.91      2.51 o
  -5  -5   4        3.23        3.59      2.94 o
  -4  -5   4        2.66        3.73      2.41 o
  -3  -5   4       45.48       45.49      2.61 o
  -2  -5   4        0.56        1.67      1.84 o
  -1  -5   4       74.32       67.49      1.95 o
   0  -5   4       74.02       70.54      1.62 o
   1  -5   4       38.08       38.87      1.37 o
   2  -5   4      186.81      185.10      1.85 o
   3  -5   4       29.21       29.65      1.36 o
   4  -5   4       14.87       15.33      1.38 o
   5  -5   4        1.68        4.99      1.33 o
  -6  -4   4        2.57       -0.98      2.52 o
  -5  -4   4       13.40       16.86      2.43 o
  -4  -4   4       75.10       73.21      2.65 o
  -3  -4   4       11.99       18.46      2.66 o
  -2  -4   4      166.17      157.70      2.55 o
  -1  -4   4       10.87       10.90      3.27 o
   0  -4   4      161.03      150.35     23.26 o
   1  -4   4       68.56       64.96      1.48 o
   2  -4   4       93.15       90.72      2.83 o
   3  -4   4       48.12       47.80      1.36 o
   4  -4   4        2.08        2.94      1.89 o
   5  -4   4       20.38       21.78      2.19 o
   6  -4   4        2.09        4.67      1.43 o
  -7  -3   4        2.84        3.85      2.67 o
  -6  -3   4       12.25       20.56      2.55 o
  -5  -3   4       47.92       52.17      3.16 o
  -4  -3   4      140.63      139.25      2.96 o
  -3  -3   4      138.61      131.67     12.88 o
  -2  -3   4       38.10       38.97      2.32 o
  -1  -3   4      575.79      583.22     15.05 o
   0  -3   4        0.40        2.00      2.04 o
   1  -3   4      370.21      366.30      4.83 o
   2  -3   4       38.18       42.09      1.57 o
   3  -3   4        1.12        3.36      1.25 o
   4  -3   4       75.97       74.90      1.73 o
   5  -3   4       20.41       20.89      1.43 o
   6  -3   4        8.39        7.24      1.82 o
  -7  -2   4       12.31        9.62      3.28 o
  -6  -2   4        1.53        5.06      2.46 o
  -5  -2   4       18.08       21.50      3.06 o
  -4  -2   4        0.45       -0.20      1.95 o
  -3  -2   4       17.57       20.95      3.82 o
  -2  -2   4      158.97      158.41      6.07 o
  -1  -2   4      105.80      106.22      2.80 o
   0  -2   4       82.35       76.53      1.86 o
   1  -2   4      589.19      592.74      7.01 o
   2  -2   4       55.44       54.05      1.66 o
   3  -2   4      100.74       95.56      4.67 o
   4  -2   4        4.01        0.63      1.58 o
   5  -2   4        9.15       12.62      1.63 o
   6  -2   4        2.68        3.50      1.68 o
  -7  -1   4        1.81        6.21      3.16 o
  -6  -1   4       31.66       28.72      2.62 o
  -5  -1   4       11.43       12.58      3.05 o
  -4  -1   4        1.96        2.03      2.00 o
  -3  -1   4      184.29      178.10      2.59 o
  -2  -1   4       47.15       53.97      2.39 o
  -1  -1   4      285.20      289.48      5.95 o
   0  -1   4      292.48      293.76      3.61 o
   1  -1   4       76.80       76.48      1.96 o
   2  -1   4      194.68      182.97      3.48 o
   3  -1   4       37.62       41.45      2.04 o
   4  -1   4       62.10       56.78      3.56 o
   5  -1   4        4.45        8.71      4.82 o
   6  -1   4        2.05        3.20      1.66 o
  -7   0   4        4.93        4.79      2.30 o
  -6   0   4        7.54       11.04      2.98 o
  -5   0   4       35.30       20.26     12.71 o
  -4   0   4      110.60      107.29      5.30 o
  -3   0   4      279.19      291.97      4.59 o
  -2   0   4      755.56      755.20      3.96 o
  -1   0   4       31.13       28.86      2.60 o
   0   0   4     1609.83     1652.86     25.49 o
   1   0   4       18.29       22.20      2.08 o
   2   0   4       41.13       38.50      2.32 o
   3   0   4       60.61       51.86      2.58 o
   4   0   4        7.30        5.78      2.21 o
   5   0   4       45.68       43.45      1.63 o
   6   0   4        8.98       10.66      1.65 o
  -7   1   4        1.82        3.57      2.86 o
  -6   1   4       31.49       31.77      3.47 o
  -5   1   4       11.11        6.96      1.89 o
  -4   1   4        2.06        1.33      1.93 o
  -3   1   4      191.39      187.33      2.78 o
  -2   1   4       47.95       52.77      2.65 o
  -1   1   4      289.37      293.81      6.00 o
   0   1   4      289.80      295.95      3.04 o
   1   1   4       82.12       79.23      2.20 o
   2   1   4      195.58      188.43      3.08 o
   3   1   4       38.13       34.21      5.09 o
   4   1   4       62.09       62.63      3.96 o
   5   1   4        4.27        2.46      2.23 o
   6   1   4        1.93        4.48      1.70 o
  -5   2   4       18.30       21.67      2.11 o
  -4   2   4        0.33       -0.47      2.06 o
  -3   2   4       16.27       18.13      3.17 o
  -2   2   4      152.38      147.15      2.00 o
  -1   2   4      106.71      110.49      2.06 o
   0   2   4       81.40       75.40      3.26 o
   1   2   4      587.15      592.80      4.33 o
   2   2   4       53.04       57.44      3.27 o
   3   2   4      100.93       96.93      2.76 o
   4   2   4        3.99        3.68      1.95 o
   5   2   4        9.13       10.14      3.25 o
   6   2   4        2.75        2.94      1.69 o
  -7   3   4        2.83        2.84      2.43 o
  -6   3   4       12.04       14.93      9.94 o
  -5   3   4       47.40       47.97      1.69 o
  -4   3   4      141.10      139.44      1.96 o
  -3   3   4      137.99      137.59      4.57 o
  -2   3   4       37.69       36.13      1.97 o
  -1   3   4      572.13      586.60      7.20 o
   0   3   4        0.23       -0.63      2.01 o
   1   3   4      368.74      376.23      3.76 o
   2   3   4       41.81       40.59      3.32 o
   3   3   4        1.07        0.62      3.05 o
   4   3   4       74.97       70.15      2.52 o
   5   3   4       20.37       22.61      2.44 o
   6   3   4        8.31        8.52      1.91 o
  -6   4   4        2.45        4.16      5.08 o
  -5   4   4       14.23       16.78      4.70 o
  -4   4   4       76.54       76.48      1.77 o
  -3   4   4       11.98       12.12      2.20 o
  -2   4   4      167.53      165.05      2.15 o
  -1   4   4       10.45       11.71      1.91 o
   0   4   4      162.41      156.80      2.39 o
   1   4   4       67.84       71.05      2.79 o
   2   4   4       96.33       88.49      2.92 o
   3   4   4       48.26       46.16      2.59 o
   4   4   4        2.12        1.83      2.32 o
   5   4   4       20.52       23.72      2.40 o
   6   4   4        1.88        4.40      1.98 o
  -6   5   4       16.77       16.01      4.76 o
  -5   5   4        3.53        6.60      1.60 o
  -4   5   4        2.92        5.50      4.67 o
  -3   5   4       44.59       46.10      1.74 o
  -2   5   4        0.58        3.58      1.75 o
  -1   5   4       74.27       64.53      1.93 o
   0   5   4       74.18       68.72      2.40 o
   1   5   4       38.55       31.56      3.43 o
   2   5   4      184.81      188.16      3.68 o
   3   5   4       28.35       26.89      2.92 o
   4   5   4       14.30       14.11      2.89 o
   5   5   4        1.53        1.91      2.90 o
  -6   6   4        0.23       -0.48      1.76 o
  -5   6   4       50.43       49.48      4.22 o
  -4   6   4       32.33       36.28      6.14 o
  -3   6   4       10.78        7.52      1.64 o
  -2   6   4       81.99       83.60      3.11 o
  -1   6   4        0.90        3.15      1.74 o
   0   6   4      110.41      104.85      6.60 o
   1   6   4       10.02       10.09      2.62 o
   2   6   4       37.12       41.66      2.63 o
   3   6   4       78.19       83.90      3.21 o
   4   6   4        4.06        4.85      2.94 o
   5   6   4        3.09        4.51      3.06 o
  -6   7   4        3.77        3.23      4.73 o
  -5   7   4       11.03        7.88      1.63 o
  -4   7   4       10.96       12.15      1.62 o
  -3   7   4       34.77       39.87      1.63 o
  -2   7   4        4.12        7.93      1.62 o
  -1   7   4       62.29       62.95      1.84 o
   0   7   4       12.76       17.44      1.73 o
   1   7   4       30.58       31.59      2.47 o
   2   7   4       44.75       47.09      2.55 o
   3   7   4       31.44       27.84      2.48 o
   4   7   4        6.21       12.66      3.00 o
   5   7   4        4.02        9.00      3.60 o
  -5   8   4        6.99        6.15      1.65 o
  -4   8   4       14.19       14.63      1.60 o
  -3   8   4        3.83       -1.24      1.58 o
  -2   8   4       23.34       23.70      2.44 o
  -1   8   4        4.02        5.21      2.77 o
   0   8   4       40.08       44.72      2.39 o
   1   8   4       23.28       25.46      2.37 o
   2   8   4       20.42       23.54      2.42 o
   3   8   4       19.06       19.57      2.48 o
   4   8   4        2.77        7.47      2.97 o
  -5   9   4        3.81        5.18      5.76 o
  -4   9   4       17.12       16.56      1.64 o
  -3   9   4       16.19       15.06      3.97 o
  -2   9   4        0.63       -0.12      2.78 o
  -1   9   4       36.54       34.24      3.66 o
   0   9   4        3.78       -1.73      2.35 o
   1   9   4       27.69       24.90      2.38 o
   2   9   4       22.95       19.68      2.83 o
   3   9   4        0.28       -1.86      2.96 o
   4   9   4        9.85        5.99      3.11 o
  -4  10   4        2.86        4.31      1.68 o
  -3  10   4        0.04        1.46      3.09 o
  -2  10   4       12.43       10.86      3.52 o
  -1  10   4        0.15        2.14      2.21 o
   0  10   4        4.57        3.80      2.30 o
   1  10   4       19.32       18.81      2.35 o
   2  10   4        3.94        6.23      2.36 o
   3  10   4       10.23        8.79      3.09 o
  -3  11   4       10.36        8.93      2.34 o
  -2  11   4        0.37        3.65      2.32 o
  -1  11   4        8.63       15.54      2.38 o
   0  11   4        1.78        2.84      2.29 o
   1  11   4        9.25        9.57      3.00 o
   2  11   4        4.06        9.10      2.97 o
  -1  12   4        1.66        5.56      2.47 o
   0  12   4       15.64       17.49      3.03 o
  -3 -11   5        1.53        5.98      4.88 o
  -2 -11   5        0.75        0.38      1.25 o
  -1 -11   5        2.55        4.57      1.13 o
   0 -11   5       15.83       15.83      2.62 o
   1 -11   5        7.58        8.91      1.21 o
   2 -11   5        5.74        6.42      1.34 o
  -4 -10   5        2.97        8.95      2.53 o
  -3 -10   5        3.66        1.51      2.42 o
  -2 -10   5       10.85       11.61      2.00 o
  -1 -10   5        2.31        4.09      1.06 o
   0 -10   5       13.17       16.86      1.55 o
   1 -10   5        4.59        7.43      1.20 o
   2 -10   5        6.54        6.00      2.19 o
   3 -10   5       11.33       10.70      1.52 o
  -4  -9   5        0.05        5.90      2.39 o
  -3  -9   5       33.58       31.88      1.78 o
  -2  -9   5        2.94        3.40      1.27 o
  -1  -9   5       50.84       54.64      1.08 o
   0  -9   5        4.92        6.56      1.12 o
   1  -9   5        2.07        1.92      1.24 o
   2  -9   5        7.86        7.81      1.41 o
   3  -9   5        0.95        2.27      1.47 o
  -5  -8   5        6.10       10.66      1.75 o
  -4  -8   5        9.34       14.33      2.40 o
  -3  -8   5       11.16       15.02      2.28 o
  -2  -8   5       13.71       16.96      2.43 o
  -1  -8   5       19.64       22.01      1.40 o
   0  -8   5       25.43       29.35      1.19 o
   1  -8   5       31.39       32.55      1.69 o
   2  -8   5       10.66       12.01      1.61 o
   3  -8   5       18.12       20.53      2.94 o
   4  -8   5        1.24        8.35      1.66 o
  -5  -7   5        2.25        4.42      2.48 o
  -4  -7   5       17.63       17.79      2.38 o
  -3  -7   5        8.94        9.59      2.42 o
  -2  -7   5       13.77       13.93      2.52 o
  -1  -7   5       32.46       34.21      1.15 o
   0  -7   5       20.54       19.83      1.70 o
   1  -7   5       27.90       27.85      2.66 o
   2  -7   5       22.31       20.14      1.32 o
   3  -7   5        9.20       11.30      1.18 o
   4  -7   5       12.94       13.48      1.16 o
  -6  -6   5       10.13       11.61      2.57 o
  -5  -6   5        2.65        5.73      2.40 o
  -4  -6   5       27.89       27.36      2.42 o
  -3  -6   5        3.80        5.02      2.30 o
  -2  -6   5      157.59      158.41      4.74 o
  -1  -6   5        3.48        0.96      1.23 o
   0  -6   5       69.87       66.97      2.05 o
   1  -6   5       15.96       18.02      1.90 o
   2  -6   5        4.02        4.52      1.10 o
   3  -6   5       34.99       32.09      1.05 o
   4  -6   5        2.00        2.25      1.84 o
   5  -6   5       33.38       34.93      2.30 o
  -6  -5   5        7.04       10.90      3.06 o
  -5  -5   5       15.63       18.60      2.42 o
  -4  -5   5       21.31       16.61      2.38 o
  -3  -5   5       59.27       59.48      2.55 o
  -2  -5   5       45.92       47.02      1.80 o
  -1  -5   5      140.72      133.27     20.65 o
   0  -5   5       98.17       88.50      5.97 o
   1  -5   5       45.60       44.64      1.86 o
   2  -5   5       33.80       35.90      1.21 o
   3  -5   5       12.33       12.50      1.16 o
   4  -5   5       33.96       39.56      1.33 o
   5  -5   5       16.53       15.12      1.68 o
  -6  -4   5        1.04        3.28      2.53 o
  -5  -4   5       27.75       29.10      3.02 o
  -4  -4   5       26.95       27.52      2.50 o
  -3  -4   5       36.89       28.07      9.96 o
  -2  -4   5       19.51       17.05      2.08 o
  -1  -4   5       44.83       49.98      1.90 o
   0  -4   5       83.23       79.31      4.07 o
   1  -4   5      157.56      155.28      2.61 o
   2  -4   5       80.45       85.03      2.33 o
   3  -4   5       34.06       35.95      1.21 o
   4  -4   5       28.09       31.54      1.41 o
   5  -4   5       15.42       14.00      1.54 o
  -6  -3   5       13.19       13.45      2.49 o
  -5  -3   5        9.21        6.28      2.46 o
  -4  -3   5        3.74        3.12      2.36 o
  -3  -3   5      130.73      127.85      2.52 o
  -2  -3   5        3.28        3.12      2.00 o
  -1  -3   5      306.33      300.05      7.58 o
   0  -3   5       13.91       14.02      1.91 o
   1  -3   5       19.68       19.56      1.63 o
   2  -3   5       75.10       78.74      1.61 o
   3  -3   5        1.15        3.61      1.14 o
   4  -3   5       62.53       65.50      1.48 o
   5  -3   5        2.83        2.82      1.40 o
  -7  -2   5        2.23        5.12      3.18 o
  -6  -2   5        1.50        4.86      3.00 o
  -5  -2   5       32.62       36.80      2.51 o
  -4  -2   5       48.06       46.96      3.17 o
  -3  -2   5        3.50        7.46      3.92 o
  -2  -2   5      205.76      209.63      5.99 o
  -1  -2   5      288.66      298.78      8.12 o
   0  -2   5      449.45      449.75     11.62 o
   1  -2   5       39.68       31.95      1.63 o
   2  -2   5        3.68        4.38      1.49 o
   3  -2   5      164.12      161.29      1.73 o
   4  -2   5       35.63       38.29      3.50 o
   5  -2   5       23.18       25.88      4.18 o
   6  -2   5        4.97        7.99      1.66 o
  -7  -1   5        0.61        0.52      3.14 o
  -6  -1   5       17.04       22.15      3.05 o
  -5  -1   5       16.45       12.45      5.13 o
  -4  -1   5       38.29       35.84      2.04 o
  -3  -1   5       92.39       88.56      2.35 o
  -2  -1   5        1.59        2.86      2.09 o
  -1  -1   5      131.18      132.46      3.11 o
   0  -1   5      410.41      439.32      6.59 o
   1  -1   5      368.66      379.56      3.66 o
   2  -1   5      242.43      235.07      3.36 o
   3  -1   5       80.82       80.02      2.10 o
   4  -1   5       56.28       58.44      1.94 o
   5  -1   5        6.25        8.50      2.00 o
   6  -1   5        2.40        3.48      2.08 o
  -7   0   5        6.93        6.09      3.60 o
  -6   0   5        0.67       -0.02      2.97 o
  -5   0   5       18.10       18.57      2.09 o
  -4   0   5       63.47       56.72      2.08 o
  -3   0   5       11.21       13.13      1.87 o
  -2   0   5      333.78      316.64      3.53 o
  -1   0   5        0.06        3.73      2.00 o
   0   0   5        1.09        2.86      1.79 o
   1   0   5      172.59      176.44      2.07 o
   2   0   5       19.25       11.15      2.51 o
   3   0   5        1.49        5.01      2.15 o
   4   0   5        0.09        1.16      1.96 o
   5   0   5       46.20       45.26      1.63 o
   6   0   5        2.26        3.96      1.47 o
  -7   1   5        0.60        1.86      3.24 o
  -6   1   5       16.54        7.42      4.09 o
  -5   1   5       16.58       14.51      2.01 o
  -4   1   5       38.19       35.93      2.37 o
  -3   1   5       91.43       84.61      2.28 o
  -2   1   5        1.56        4.42      1.94 o
  -1   1   5      124.95      130.57      2.10 o
   0   1   5      420.08      466.54      5.33 o
   1   1   5      368.91      374.03      2.30 o
   2   1   5      240.97      228.86      3.14 o
   3   1   5       81.63       81.97      2.65 o
   4   1   5       53.20       49.40      2.36 o
   5   1   5        6.31        2.01      3.92 o
   6   1   5        2.29        0.12      1.72 o
  -6   2   5        1.49       -3.23      3.23 o
  -5   2   5       32.98       32.84      2.12 o
  -4   2   5       47.59       49.44      2.43 o
  -3   2   5        3.83        6.71      1.99 o
  -2   2   5      206.05      201.33      3.97 o
  -1   2   5      285.44      289.51      3.72 o
   0   2   5      448.81      450.74      2.34 o
   1   2   5       38.05       33.22      1.97 o
   2   2   5        3.45       10.08      2.40 o
   3   2   5      166.11      157.57      3.32 o
   4   2   5       36.06       41.97      2.91 o
   5   2   5       23.78       24.59      2.90 o
   6   2   5        4.84        8.09      1.68 o
  -6   3   5       13.01       15.83      4.98 o
  -5   3   5        9.46       10.34      1.76 o
  -4   3   5        3.66        1.53      1.81 o
  -3   3   5      131.79      130.11      2.02 o
  -2   3   5        3.33       -0.02      5.07 o
  -1   3   5      313.51      313.36      2.53 o
   0   3   5       14.63       18.88      1.94 o
   1   3   5       17.44       15.79      2.61 o
   2   3   5       71.87       64.65      3.22 o
   3   3   5        1.26        1.05      2.88 o
   4   3   5       64.74       66.48      2.45 o
   5   3   5        2.58        6.17      2.81 o
  -6   4   5        1.14       -2.17      2.17 o
  -5   4   5       27.15       29.41      1.80 o
  -4   4   5       26.55       32.27      3.67 o
  -3   4   5       36.44       32.60      2.60 o
  -2   4   5       17.92       19.36      1.81 o
  -1   4   5       46.21       52.89      1.90 o
   0   4   5       85.41       79.16      3.70 o
   1   4   5      158.45      151.48      3.02 o
   2   4   5       80.34       76.92      2.76 o
   3   4   5       34.14       32.09      2.91 o
   4   4   5       27.92       27.63      2.88 o
   5   4   5       14.29       10.09      2.44 o
  -6   5   5        7.54       12.05      1.67 o
  -5   5   5       15.14       15.02      4.19 o
  -4   5   5       21.75       21.77      1.66 o
  -3   5   5       58.37       57.67      2.77 o
  -2   5   5       46.00       53.27      1.84 o
  -1   5   5      138.79      139.83      2.05 o
   0   5   5       97.24       94.68      1.94 o
   1   5   5       44.53       45.13      2.70 o
   2   5   5       33.76       27.76      2.56 o
   3   5   5       12.09        5.75      2.32 o
   4   5   5       34.23       34.31      2.43 o
   5   5   5       17.10       15.25      3.02 o
  -6   6   5       10.23       14.24      6.54 o
  -5   6   5        2.39        0.56      3.98 o
  -4   6   5       28.34       29.57      5.23 o
  -3   6   5        4.08        1.33      2.58 o
  -2   6   5      159.21      154.20      2.97 o
  -1   6   5        3.52        7.52      2.55 o
   0   6   5       68.92       65.51      1.90 o
   1   6   5       16.39       14.27      2.46 o
   2   6   5        4.52        6.46      2.44 o
   3   6   5       34.59       34.12      2.98 o
   4   6   5        2.12        5.92      2.30 o
   5   6   5       33.59       32.17      3.18 o
  -5   7   5        2.51        3.63      3.11 o
  -4   7   5       17.35       19.64      2.29 o
  -3   7   5        9.10        9.47      1.57 o
  -2   7   5       13.60       11.58      1.59 o
  -1   7   5       33.41       32.91      3.89 o
   0   7   5       21.18       21.90      1.73 o
   1   7   5       28.78       26.33      2.43 o
   2   7   5       22.32       26.50      2.47 o
   3   7   5        9.04       11.45      2.93 o
   4   7   5       12.86       19.75      3.01 o
  -5   8   5        6.41        3.77      1.67 o
  -4   8   5        8.79        3.51      2.44 o
  -3   8   5       11.26       10.37      2.22 o
  -2   8   5       13.37       13.64      5.70 o
  -1   8   5       19.41       19.94      2.99 o
   0   8   5       25.04       23.85      2.39 o
   1   8   5       30.66       31.50      3.01 o
   2   8   5       10.41       10.98      2.36 o
   3   8   5       18.49       13.31      3.00 o
   4   8   5        1.26        0.38      3.02 o
  -4   9   5        0.06        7.06      2.43 o
  -3   9   5       33.74       37.10      3.89 o
  -2   9   5        3.02        6.63      1.56 o
  -1   9   5       50.07       51.71      5.39 o
   0   9   5        4.97        7.49      2.30 o
   1   9   5        2.18        3.84      2.21 o
   2   9   5        8.25        9.31      2.42 o
   3   9   5        1.03        2.85      3.00 o
  -4  10   5        3.19        5.75      3.17 o
  -3  10   5        3.56        8.93      4.72 o
  -2  10   5       11.10       12.49      1.64 o
  -1  10   5        2.44        8.17      2.24 o
   0  10   5       13.58       12.81      2.31 o
   1  10   5        4.61        2.36      2.95 o
   2  10   5        6.48        4.10      2.98 o
   3  10   5       11.43       10.27      2.52 o
  -3  11   5        1.40        9.17      1.70 o
  -2  11   5        0.76        1.91      1.68 o
  -1  11   5        2.73       -2.42      2.42 o
   0  11   5       15.48       17.05      2.42 o
   1  11   5        7.63        1.75      2.52 o
   2  11   5        5.81        6.24      2.51 o
  -2 -11   6        0.90        0.48      2.46 o
  -1 -11   6       14.05       17.89      1.34 o
   0 -11   6        2.71        5.23      1.21 o
   1 -11   6        1.10        2.74      1.11 o
  -3 -10   6        1.56        3.95      2.04 o
  -2 -10   6        1.78        1.21      1.33 o
  -1 -10   6       20.16       22.06      2.24 o
   0 -10   6       12.55       11.28      1.08 o
   1 -10   6        1.05        5.23      1.73 o
   2 -10   6       19.39       18.34      1.34 o
  -4  -9   6        4.16       -2.56      2.56 o
  -3  -9   6        5.93        9.00      1.90 o
  -2  -9   6       10.83       11.27      1.51 o
  -1  -9   6       16.04       16.34      1.15 o
   0  -9   6       10.40        8.78      1.05 o
   1  -9   6        8.09       11.72      1.22 o
   2  -9   6       26.37       28.55      1.11 o
   3  -9   6        1.27        0.53      1.20 o
  -5  -8   6        2.44        9.50      2.49 o
  -4  -8   6        9.70        8.13      2.43 o
  -3  -8   6        2.83        0.10      2.12 o
  -2  -8   6       57.19       57.20      1.96 o
  -1  -8   6        6.68        7.26      1.64 o
   0  -8   6       34.50       37.31      1.86 o
   1  -8   6       40.67       41.20      1.86 o
   2  -8   6        1.82        3.40      1.05 o
   3  -8   6        6.63        4.94      1.15 o
   4  -8   6        3.85        8.65      2.61 o
  -5  -7   6        7.46        9.73      2.43 o
  -4  -7   6        4.09       10.53      2.36 o
  -3  -7   6       70.92       64.84      2.00 o
  -2  -7   6       13.92       13.99      1.52 o
  -1  -7   6       17.45       15.97      1.14 o
   0  -7   6       22.82       24.65      1.08 o
   1  -7   6       39.67       41.69      1.35 o
   2  -7   6       23.78       24.96      1.08 o
   3  -7   6        2.57        2.89      1.67 o
   4  -7   6        5.12        6.42      1.33 o
  -6  -6   6        0.49        4.63      2.52 o
  -5  -6   6        4.28        5.90      2.40 o
  -4  -6   6       13.59       14.89      2.39 o
  -3  -6   6       33.19       33.40      1.90 o
  -2  -6   6       18.57       16.75      2.49 o
  -1  -6   6        4.69        5.62      2.14 o
   0  -6   6      110.58      113.27      3.08 o
   1  -6   6       87.79       90.82      2.29 o
   2  -6   6        1.29        1.30      1.10 o
   3  -6   6       37.49       37.73      1.34 o
   4  -6   6        1.99        1.73      1.21 o
  -6  -5   6       11.28       14.93      2.58 o
  -5  -5   6        6.89        8.70      2.39 o
  -4  -5   6       19.64       21.15      2.39 o
  -3  -5   6       71.89       73.81      4.25 o
  -2  -5   6       13.34       13.73      3.73 o
  -1  -5   6       60.64       58.55      2.54 o
   0  -5   6       60.78       59.41      1.58 o
   1  -5   6      177.61      176.45      2.47 o
   2  -5   6       14.48       15.77      1.11 o
   3  -5   6        1.98        1.48      1.48 o
   4  -5   6        9.20        9.27      1.15 o
   5  -5   6       15.21       15.23      2.87 o
  -6  -4   6        4.66        5.41      3.09 o
  -5  -4   6        9.28       21.04      2.37 o
  -4  -4   6       44.75       42.09      2.56 o
  -3  -4   6       11.44       13.87      2.07 o
  -2  -4   6      175.21      177.96      6.86 o
  -1  -4   6       40.27       41.19      1.86 o
   0  -4   6       46.08       43.34      1.52 o
   1  -4   6       97.34       93.39      1.99 o
   2  -4   6        8.88       10.77      1.40 o
   3  -4   6       34.78       33.81      1.17 o
   4  -4   6        2.81        4.51      2.09 o
   5  -4   6       13.32       17.51      2.19 o
  -6  -3   6        2.05        0.04      3.04 o
  -5  -3   6        6.26        6.55      2.95 o
  -4  -3   6       15.22       12.97      2.01 o
  -3  -3   6       58.01       57.70      2.76 o
  -2  -3   6       14.69       17.19      2.02 o
  -1  -3   6      102.56      101.63      4.65 o
   0  -3   6       28.08       28.12      1.59 o
   1  -3   6       72.06       71.19      1.52 o
   2  -3   6      321.86      313.95      4.43 o
   3  -3   6        7.52        9.71      1.37 o
   4  -3   6       72.73       71.02      1.62 o
   5  -3   6        7.83        8.70      1.89 o
  -6  -2   6        6.39       10.66      2.41 o
  -5  -2   6       34.53       25.23      8.48 o
  -4  -2   6       49.82       44.71      2.08 o
  -3  -2   6       24.01       23.92      2.05 o
  -2  -2   6      143.45      133.41      2.82 o
  -1  -2   6       60.05       60.78      1.97 o
   0  -2   6       89.25       84.63      3.24 o
   1  -2   6       94.86       87.18      2.50 o
   2  -2   6      229.61      233.26      1.89 o
   3  -2   6        5.18        3.76      1.36 o
   4  -2   6       51.67       51.14      1.53 o
   5  -2   6        3.66        6.20      3.35 o
  -7  -1   6        1.80        4.44      3.16 o
  -6  -1   6       15.68       17.42      2.98 o
  -5  -1   6       28.16       27.29      3.59 o
  -4  -1   6       28.84       26.78      1.96 o
  -3  -1   6       83.94       83.76      2.24 o
  -2  -1   6       35.30       36.61      1.94 o
  -1  -1   6      296.19      293.28      2.46 o
   0  -1   6      184.29      181.65      4.58 o
   1  -1   6       65.27       64.09      1.60 o
   2  -1   6       32.45       34.50      1.60 o
   3  -1   6       18.58       16.50      1.98 o
   4  -1   6       19.63       21.79      2.27 o
   5  -1   6        2.21        5.61      2.86 o
  -7   0   6        2.03        2.75      3.56 o
  -6   0   6        0.05       -0.30      1.29 o
  -5   0   6        0.97        2.49      2.01 o
  -4   0   6       41.26       42.22      2.70 o
  -3   0   6        4.30        6.47      2.24 o
  -2   0   6      106.15      100.31      3.43 o
  -1   0   6        0.75       -1.05      3.62 o
   0   0   6       46.51       40.47      1.69 o
   1   0   6       51.12       47.98      1.74 o
   2   0   6       32.85       32.54      1.74 o
   3   0   6      613.58      598.49      3.68 o
   4   0   6        8.12        4.76      2.26 o
   5   0   6        6.99        0.90      5.70 o
  -7   1   6        1.78        3.60      3.25 o
  -6   1   6       15.50       13.18      2.18 o
  -5   1   6       27.27       26.45      1.90 o
  -4   1   6       27.90       25.62      3.60 o
  -3   1   6       82.48       81.58      2.19 o
  -2   1   6       35.67       34.42      6.07 o
  -1   1   6      298.27      299.51      4.14 o
   0   1   6      184.50      184.44      3.03 o
   1   1   6       67.47       67.12      1.67 o
   2   1   6       36.07       36.09      2.54 o
   3   1   6       18.47       21.80      2.31 o
   4   1   6       20.88       24.72      2.24 o
   5   1   6        2.24        8.88      2.88 o
  -6   2   6        6.54       10.32      2.29 o
  -5   2   6       34.63       36.44      2.02 o
  -4   2   6       51.40       47.53      1.94 o
  -3   2   6       24.46       27.57      2.62 o
  -2   2   6      143.56      135.58      3.21 o
  -1   2   6       59.95       64.46      1.64 o
   0   2   6       87.76       86.00      2.42 o
   1   2   6       92.09       89.62      2.17 o
   2   2   6      227.70      222.53      3.13 o
   3   2   6        4.03        7.83      2.24 o
   4   2   6       51.09       51.28      2.49 o
   5   2   6        3.98        3.37      2.31 o
  -6   3   6        2.19       -0.29      1.66 o
  -5   3   6        6.44        4.55      1.60 o
  -4   3   6       16.11       16.85      1.61 o
  -3   3   6       57.97       54.05      1.64 o
  -2   3   6       14.51       21.92      2.20 o
  -1   3   6       99.08       99.87      2.51 o
   0   3   6       27.30       28.31      2.53 o
   1   3   6       75.45       69.24      2.08 o
   2   3   6      321.94      315.77      3.30 o
   3   3   6        7.69        8.67      2.30 o
   4   3   6       71.50       75.11      2.96 o
   5   3   6        8.19        8.32      2.38 o
  -6   4   6        4.55        8.01      1.68 o
  -5   4   6        8.98        8.35      1.61 o
  -4   4   6       43.32       40.40      1.67 o
  -3   4   6       11.06       14.88      1.69 o
  -2   4   6      175.84      181.09      2.11 o
  -1   4   6       39.86       39.41      1.86 o
   0   4   6       47.67       40.24      1.90 o
   1   4   6      102.13      100.85      2.84 o
   2   4   6        9.50        6.58      2.37 o
   3   4   6       33.45       38.55      2.37 o
   4   4   6        2.82       -0.07      2.18 o
   5   4   6       13.63       15.78      2.41 o
  -6   5   6       11.29       13.64      2.82 o
  -5   5   6        7.12       10.20      1.59 o
  -4   5   6       19.36       17.45      2.99 o
  -3   5   6       74.55       70.75      1.78 o
  -2   5   6       13.60       20.94      1.69 o
  -1   5   6       59.61       63.67      4.99 o
   0   5   6       58.31       60.63      4.38 o
   1   5   6      174.26      175.90      2.97 o
   2   5   6       14.72       17.98      2.38 o
   3   5   6        1.98        3.05      2.28 o
   4   5   6       10.01       14.19      2.91 o
   5   5   6       14.74       15.65      2.54 o
  -6   6   6        0.47        6.74      1.84 o
  -5   6   6        4.49        5.13      1.65 o
  -4   6   6       13.53       11.84      2.19 o
  -3   6   6       33.21       34.60      2.81 o
  -2   6   6       16.84       17.05      1.62 o
  -1   6   6        4.64        1.25      2.80 o
   0   6   6      112.41      116.70      1.92 o
   1   6   6       87.59       88.44      2.65 o
   2   6   6        1.48        1.39      2.30 o
   3   6   6       37.61       38.59      2.48 o
   4   6   6        1.99       -0.40      2.92 o
  -5   7   6        7.39        6.21      1.73 o
  -4   7   6        4.18        8.16      1.57 o
  -3   7   6       69.51       69.29      4.19 o
  -2   7   6       14.17       16.99      1.59 o
  -1   7   6       18.05       19.90      1.62 o
   0   7   6       24.25       23.69      3.17 o
   1   7   6       41.14       39.78      2.47 o
   2   7   6       22.84       20.65      2.96 o
   3   7   6        2.53        6.49      2.37 o
   4   7   6        4.83        5.85      2.46 o
  -5   8   6        2.38        4.88      1.64 o
  -4   8   6       10.37       15.77      3.21 o
  -3   8   6        2.91        5.91      1.56 o
  -2   8   6       58.01       62.51      1.68 o
  -1   8   6        6.23        7.23      1.59 o
   0   8   6       32.89       37.72      2.41 o
   1   8   6       40.09       37.70      2.52 o
   2   8   6        1.64        7.70      2.87 o
   3   8   6        7.01        1.51      3.01 o
   4   8   6        3.70        7.04      3.12 o
  -4   9   6        4.01       10.87      3.71 o
  -3   9   6        5.71        1.00      1.58 o
  -2   9   6       10.66       11.98      1.59 o
  -1   9   6       16.73       17.81      1.66 o
   0   9   6       10.22       11.65      2.36 o
   1   9   6        7.63        2.84      2.41 o
   2   9   6       26.96       28.47      2.47 o
   3   9   6        1.30       -2.46      2.51 o
  -3  10   6        1.51        2.96      1.66 o
  -2  10   6        1.72       -1.42      1.61 o
  -1  10   6       20.54       19.27      1.66 o
   0  10   6       12.62       16.04      2.40 o
   1  10   6        1.04        2.35      2.40 o
   2  10   6       19.61       20.96      2.60 o
  -2  11   6        0.87        1.11      1.71 o
  -1  11   6       13.86       17.21      2.34 o
   0  11   6        2.86        6.20      2.37 o
   1  11   6        1.05        6.72      3.05 o
  -1 -11   7       10.65       15.61      1.48 o
   0 -11   7        2.17        4.16      2.46 o
  -3 -10   7        0.07        4.42      2.84 o
  -2 -10   7       25.10       22.02      1.59 o
  -1 -10   7        8.37       10.23      2.03 o
   0 -10   7        7.64        8.99      1.07 o
   1 -10   7       21.39       19.12      1.40 o
   2 -10   7        2.11        0.81      2.58 o
  -4  -9   7        4.67       10.49      2.47 o
  -3  -9   7        6.45        5.63      1.87 o
  -2  -9   7        4.56        8.62      1.61 o
  -1  -9   7        3.23        3.31      1.39 o
   0  -9   7        2.89        3.40      1.37 o
   1  -9   7        7.57       10.63      1.71 o
   2  -9   7       26.25       28.21      1.59 o
  -4  -8   7        6.52       12.73      2.41 o
  -3  -8   7        3.61        6.27      1.75 o
  -2  -8   7       17.32       18.69      1.53 o
  -1  -8   7       63.85       64.89      1.34 o
   0  -8   7       74.16       69.98      1.18 o
   1  -8   7       13.33       16.82      1.12 o
   2  -8   7        6.24        6.04      1.16 o
   3  -8   7        4.91        9.21      1.41 o
  -5  -7   7        4.98        7.58      2.48 o
  -4  -7   7        0.98        1.40      2.37 o
  -3  -7   7       11.12        9.56      1.99 o
  -2  -7   7        0.40       -2.52      2.52 o
  -1  -7   7       85.43       88.37      1.93 o
   0  -7   7       55.62       52.84      1.43 o
   1  -7   7       61.58       63.82      2.11 o
   2  -7   7       20.45       22.41      1.43 o
   3  -7   7        7.61       10.36      1.64 o
   4  -7   7        5.04        8.95      1.22 o
  -5  -6   7        5.41        6.29      2.47 o
  -4  -6   7       19.84       18.03      2.42 o
  -3  -6   7        6.25        4.71      2.22 o
  -2  -6   7       41.64       37.40      8.11 o
  -1  -6   7        5.77        4.99      1.55 o
   0  -6   7      107.19      111.54     12.40 o
   1  -6   7       25.31       26.22      1.13 o
   2  -6   7        4.90        5.82      1.66 o
   3  -6   7       37.19       44.25      1.80 o
   4  -6   7        1.06        1.75      1.22 o
  -6  -5   7        3.05        2.58      2.58 o
  -5  -5   7        8.37        7.66      2.39 o
  -4  -5   7        2.94        5.24      2.33 o
  -3  -5   7       35.89       27.10      8.08 o
  -2  -5   7        7.31        7.57      1.67 o
  -1  -5   7      116.87      119.61      4.71 o
   0  -5   7       16.79       18.76      2.53 o
   1  -5   7       52.97       52.15      1.37 o
   2  -5   7       52.58       48.81      4.63 o
   3  -5   7        0.02        2.53      1.94 o
   4  -5   7        2.78        5.74      1.15 o
  -6  -4   7        5.84        1.27      2.60 o
  -5  -4   7        8.51        6.70      2.46 o
  -4  -4   7        4.08        5.03      2.04 o
  -3  -4   7        1.44        1.39      1.86 o
  -2  -4   7      111.99      110.66      5.64 o
  -1  -4   7      112.41      108.53      3.65 o
   0  -4   7      223.89      214.70      5.75 o
   1  -4   7      134.96      133.80      2.05 o
   2  -4   7       19.36       20.14      1.39 o
   3  -4   7       22.15       19.16      5.37 o
   4  -4   7       15.86       18.44      2.08 o
   5  -4   7        4.52        4.47      4.55 o
  -6  -3   7       14.14       12.70      2.54 o
  -5  -3   7       26.44       24.04      2.48 o
  -4  -3   7       25.40       24.54      1.97 o
  -3  -3   7       55.43       56.02      2.05 o
  -2  -3   7       30.80       29.92      3.23 o
  -1  -3   7       15.78       20.67      3.02 o
   0  -3   7       76.39       73.98      1.85 o
   1  -3   7       13.62       14.88      1.32 o
   2  -3   7       22.18       23.54      3.92 o
   3  -3   7        0.48        1.02      2.31 o
   4  -3   7       28.88       33.76     12.30 o
   5  -3   7        3.26        2.48      1.85 o
  -6  -2   7        0.97        3.38      2.45 o
  -5  -2   7        0.49        1.80      1.86 o
  -4  -2   7       65.67       65.38      3.42 o
  -3  -2   7       20.30       28.08      4.01 o
  -2  -2   7       71.67       71.07      3.69 o
  -1  -2   7        8.57        5.20      3.27 o
   0  -2   7      122.59      125.46      3.72 o
   1  -2   7      115.18      106.67      1.91 o
   2  -2   7       25.32       27.59      1.43 o
   3  -2   7       60.99       53.56      2.10 o
   4  -2   7        0.19       -4.32      4.68 o
   5  -2   7        2.42        1.71      1.56 o
  -6  -1   7        8.53        8.46      2.37 o
  -5  -1   7        2.86        7.30      1.98 o
  -4  -1   7        5.87        6.52      2.08 o
  -3  -1   7       93.80       91.49      2.22 o
  -2  -1   7       96.97       98.76      2.23 o
  -1  -1   7      249.29      233.61      4.32 o
   0  -1   7       53.35       53.69      1.97 o
   1  -1   7       42.09       41.30      1.44 o
   2  -1   7      110.97      102.47      1.80 o
   3  -1   7        0.11       -2.02      2.20 o
   4  -1   7       20.91       20.24      2.24 o
   5  -1   7       10.97        5.26      5.78 o
  -6   0   7       18.54       16.65      2.22 o
  -5   0   7       67.94       63.33      2.20 o
  -4   0   7       39.55       38.41      1.90 o
  -3   0   7        7.86        7.48      2.02 o
  -2   0   7       17.48       18.24      1.85 o
  -1   0   7        3.28        4.53      2.88 o
   0   0   7       12.54       12.55      1.55 o
   1   0   7      149.81      142.27      3.02 o
   2   0   7        3.40        2.48      1.63 o
   3   0   7        3.17        3.02      2.21 o
   4   0   7        0.07        1.48      2.24 o
   5   0   7       22.11       26.53     13.29 o
  -6   1   7        9.15        7.21      2.19 o
  -5   1   7        2.87        5.67      1.78 o
  -4   1   7        5.75       10.68      1.83 o
  -3   1   7       92.23       86.67      2.16 o
  -2   1   7       98.24       93.01      2.16 o
  -1   1   7      253.03      245.34      6.78 o
   0   1   7       51.67       52.20      1.54 o
   1   1   7       42.81       42.59      1.63 o
   2   1   7      107.12      101.47      2.61 o
   3   1   7        0.11        6.09      2.26 o
   4   1   7       20.29       18.84      2.33 o
   5   1   7       11.25       14.40      2.99 o
  -6   2   7        1.13        1.83      2.32 o
  -5   2   7        0.36        2.85      1.83 o
  -4   2   7       64.78       62.45      2.56 o
  -3   2   7       20.51       20.23      1.49 o
  -2   2   7       74.24       72.55      1.86 o
  -1   2   7        7.76        7.82      1.43 o
   0   2   7      120.08      114.91      3.68 o
   1   2   7      118.33      118.84      2.21 o
   2   2   7       25.96       15.28      2.39 o
   3   2   7       62.84       60.93      2.39 o
   4   2   7        0.25        4.81      2.72 o
   5   2   7        2.21        7.16      2.90 o
  -6   3   7       14.15       12.78      2.37 o
  -5   3   7       26.64       24.22      1.77 o
  -4   3   7       24.91       23.41      1.56 o
  -3   3   7       56.05       51.74      2.56 o
  -2   3   7       30.22       30.05      1.61 o
  -1   3   7       13.69       20.33      5.53 o
   0   3   7       76.27       77.39      4.53 o
   1   3   7       12.54       13.75      1.96 o
   2   3   7       23.30       20.55      2.33 o
   3   3   7        0.44       -0.70      2.30 o
   4   3   7       28.83       23.92      2.40 o
   5   3   7        3.02        5.28      2.44 o
  -6   4   7        5.72        5.17      1.70 o
  -5   4   7        8.42       12.16      2.40 o
  -4   4   7        4.22       11.55      2.56 o
  -3   4   7        1.49       -0.13      3.05 o
  -2   4   7      112.04      109.16      1.86 o
  -1   4   7      114.93      116.50      1.99 o
   0   4   7      223.72      220.49      6.47 o
   1   4   7      129.89      130.04      2.84 o
   2   4   7       19.23       15.47      2.34 o
   3   4   7       21.92       29.73      2.34 o
   4   4   7       16.15       22.13      2.38 o
   5   4   7        4.48        8.32      2.47 o
  -6   5   7        2.97       -2.07      4.51 o
  -5   5   7        8.64        8.74      1.63 o
  -4   5   7        3.21        3.25      1.60 o
  -3   5   7       34.51       36.71      1.77 o
  -2   5   7        7.18       11.43      1.63 o
  -1   5   7      118.65      114.22      1.94 o
   0   5   7       18.09       22.10      1.72 o
   1   5   7       54.68       53.39      2.51 o
   2   5   7       53.90       51.74      2.96 o
   3   5   7        0.01        2.46      2.76 o
   4   5   7        2.75       -2.96      2.96 o
  -5   6   7        5.52        4.23      1.64 o
  -4   6   7       19.74       19.20      1.77 o
  -3   6   7        6.09        8.22      3.36 o
  -2   6   7       42.24       47.65      5.89 o
  -1   6   7        5.33        8.88      1.59 o
   0   6   7      106.18      112.62      3.34 o
   1   6   7       25.39       24.36      2.42 o
   2   6   7        4.77        1.28      2.39 o
   3   6   7       37.10       42.36      2.52 o
   4   6   7        0.96       -1.20      2.48 o
  -5   7   7        4.79        9.19      4.82 o
  -4   7   7        0.86        3.00      2.95 o
  -3   7   7       11.68       10.01      2.38 o
  -2   7   7        0.34       -2.58      2.58 o
  -1   7   7       84.81       81.50      1.51 o
   0   7   7       54.45       48.77      3.22 o
   1   7   7       60.40       57.99      2.51 o
   2   7   7       20.59       21.02      2.97 o
   3   7   7        7.79        7.83      2.43 o
   4   7   7        4.82       -3.24      3.24 o
  -5   8   7        1.93        1.45      1.70 o
  -4   8   7        6.59       12.71      1.66 o
  -3   8   7        3.62        6.06      3.41 o
  -2   8   7       17.13       18.56      2.43 o
  -1   8   7       64.12       65.68      1.75 o
   0   8   7       75.18       72.28      5.44 o
   1   8   7       14.47       24.75      2.89 o
   2   8   7        6.19        6.00      2.34 o
   3   8   7        4.96        5.61      3.07 o
  -4   9   7        4.78        3.78      1.67 o
  -3   9   7        6.47        7.21      3.01 o
  -2   9   7        4.63        7.86      1.59 o
  -1   9   7        2.98        4.05      3.04 o
   0   9   7        3.13       -2.36      2.36 o
   1   9   7        8.04        7.77      2.36 o
   2   9   7       25.41       20.53      2.53 o
  -3  10   7        0.07       -3.27      3.87 o
  -2  10   7       24.63       23.80      3.03 o
  -1  10   7        7.98        5.21      1.83 o
   0  10   7        7.75        5.14      2.38 o
   1  10   7       21.33       19.89      2.47 o
   2  10   7        2.02        0.43      2.60 o
  -1  11   7       10.73       12.29      2.42 o
  -2 -10   8       14.54       14.10      1.45 o
  -1 -10   8        6.83        8.40      1.11 o
   0 -10   8        1.99        2.70      1.14 o
   1 -10   8        2.13        0.41      3.83 o
  -3  -9   8        2.88        4.36      1.80 o
  -2  -9   8        4.28        5.26      1.56 o
  -1  -9   8       18.04       20.99      2.15 o
   0  -9   8       17.28       18.13      1.10 o
   1  -9   8        2.16        2.64      1.10 o
   2  -9   8       12.00       12.57      1.27 o
  -4  -8   8       12.22       14.20      2.45 o
  -3  -8   8        2.19        7.44      3.07 o
  -2  -8   8       14.87       15.78      1.69 o
  -1  -8   8        2.30        4.87      1.50 o
   0  -8   8        6.16       10.39      1.96 o
   1  -8   8       25.48       27.67      1.48 o
   2  -8   8        6.51       11.21      3.60 o
   3  -8   8        3.82        1.87      1.92 o
  -5  -7   8       10.82        7.51      2.50 o
  -4  -7   8        0.59       -0.12      2.40 o
  -3  -7   8       15.38       15.15      1.65 o
  -2  -7   8        3.83        3.47      1.49 o
  -1  -7   8       22.58       25.58      4.46 o
   0  -7   8        8.52        8.88      2.17 o
   1  -7   8        9.02       10.39      1.71 o
   2  -7   8       12.09       16.00      1.15 o
   3  -7   8        2.86        4.43      1.28 o
  -5  -6   8       17.57       11.37      3.11 o
  -4  -6   8        6.01       14.75      2.39 o
  -3  -6   8        1.27       -1.61      3.13 o
  -2  -6   8        5.79        6.91      1.85 o
  -1  -6   8       13.76       12.43      3.27 o
   0  -6   8       88.46       80.97      9.29 o
   1  -6   8       31.33       25.62      5.55 o
   2  -6   8        0.82        1.54      1.62 o
   3  -6   8        9.76       11.82      1.51 o
   4  -6   8        1.53        4.00      1.39 o
  -5  -5   8        6.20        5.68      2.47 o
  -4  -5   8        4.96        3.73      1.81 o
  -3  -5   8       40.72       42.35      1.95 o
  -2  -5   8        2.66        2.12      1.82 o
  -1  -5   8       56.22       58.46      1.71 o
   0  -5   8       63.01       65.97      3.66 o
   1  -5   8        7.65        9.19      1.26 o
   2  -5   8        6.13        8.64      1.16 o
   3  -5   8       23.17       24.56      2.35 o
   4  -5   8       12.55        8.45      1.46 o
  -6  -4   8        1.53        4.58      3.15 o
  -5  -4   8        5.21        2.60      2.45 o
  -4  -4   8       77.37       75.47      4.41 o
  -3  -4   8        0.32        4.95      1.81 o
  -2  -4   8       26.42       24.40      1.65 o
  -1  -4   8       70.72       71.29      1.82 o
   0  -4   8       10.11        9.12      2.94 o
   1  -4   8       38.10       37.47      1.30 o
   2  -4   8        1.24        2.04      1.33 o
   3  -4   8       15.19       19.10      4.18 o
   4  -4   8        0.36        0.13      1.78 o
  -6  -3   8        5.26        4.45      3.08 o
  -5  -3   8       13.47       17.08      2.35 o
  -4  -3   8       46.27       49.96      4.37 o
  -3  -3   8       16.25       13.79      3.96 o
  -2  -3   8        7.49        9.06      3.68 o
  -1  -3   8      137.09      134.69      1.97 o
   0  -3   8       31.12       30.15      5.30 o
   1  -3   8        8.57       10.72      1.60 o
   2  -3   8       68.12       68.11      1.46 o
   3  -3   8        0.22       -0.36      1.37 o
   4  -3   8        3.19        3.05      3.36 o
  -6  -2   8        6.05        7.33      4.80 o
  -5  -2   8        4.28        4.67      2.14 o
  -4  -2   8        8.69       11.42      1.88 o
  -3  -2   8       58.12       53.57      1.82 o
  -2  -2   8      229.58      222.84      4.71 o
  -1  -2   8       75.52       75.64      1.86 o
   0  -2   8       33.20       31.17      1.74 o
   1  -2   8       19.02       17.30      1.66 o
   2  -2   8        2.97        5.66      5.32 o
   3  -2   8       30.23       28.78      1.60 o
   4  -2   8        7.90        3.86      2.23 o
  -6  -1   8        9.97        8.98      1.98 o
  -5  -1   8       15.57       14.34      3.56 o
  -4  -1   8        2.56        3.02      1.82 o
  -3  -1   8      117.21      117.05      2.17 o
  -2  -1   8      180.39      170.20      3.00 o
  -1  -1   8       13.00        9.46      1.77 o
   0  -1   8       19.06       17.74      1.50 o
   1  -1   8       20.11       22.32      1.67 o
   2  -1   8       51.85       55.05      1.65 o
   3  -1   8        6.30        3.23      2.17 o
   4  -1   8       13.59       16.27      2.20 o
   5  -1   8        1.59        1.44      2.07 o
  -6   0   8        5.69        4.86      1.88 o
  -5   0   8        1.37       -1.59      1.79 o
  -4   0   8       26.20       27.98      2.07 o
  -3   0   8      225.98      218.62      3.98 o
  -2   0   8       43.25       42.35      2.25 o
  -1   0   8       36.83       38.82      1.56 o
   0   0   8       15.58       16.77      1.49 o
   1   0   8       87.01       86.85      4.25 o
   2   0   8        7.26        9.68      1.55 o
   3   0   8       14.36       13.82      2.25 o
   4   0   8        0.97        1.34      2.20 o
   5   0   8        0.02       -2.42      2.42 o
  -6   1   8        9.59       13.28      2.92 o
  -5   1   8       15.53       16.86      1.80 o
  -4   1   8        2.68        3.36      1.81 o
  -3   1   8      120.11      111.54      2.12 o
  -2   1   8      178.31      174.16      2.62 o
  -1   1   8       13.27       15.23      1.51 o
   0   1   8       19.47       21.93      1.85 o
   1   1   8       20.20       23.49      1.78 o
   2   1   8       50.56       51.43      2.38 o
   3   1   8        6.40       13.72      2.18 o
   4   1   8       13.30       15.66      2.33 o
   5   1   8        1.61        0.23      2.43 o
  -6   2   8        5.99        6.29      3.09 o
  -5   2   8        4.49        4.40      1.99 o
  -4   2   8        9.89       11.78      1.70 o
  -3   2   8       58.33       57.40      1.58 o
  -2   2   8      224.59      222.39      4.97 o
  -1   2   8       76.85       74.81      1.91 o
   0   2   8       33.06       35.84      2.06 o
   1   2   8       19.76       16.41      1.88 o
   2   2   8        3.07        1.99      2.16 o
   3   2   8       30.50       27.67      2.34 o
   4   2   8        7.77        9.86      2.29 o
  -6   3   8        5.33        5.83      5.26 o
  -5   3   8       12.96       14.61      2.13 o
  -4   3   8       46.06       44.86      1.56 o
  -3   3   8       14.87       16.78      2.40 o
  -2   3   8        7.90        9.22      2.25 o
  -1   3   8      140.17      137.32      1.99 o
   0   3   8       31.57       31.60      1.93 o
   1   3   8        8.11        8.79      4.39 o
   2   3   8       67.81       69.07      2.47 o
   3   3   8        0.18       -2.24      2.24 o
   4   3   8        3.61        1.20      2.32 o
  -6   4   8        1.44        6.38      3.74 o
  -5   4   8        5.53        9.68      1.64 o
  -4   4   8       77.67       71.58      4.36 o
  -3   4   8        0.34        3.23      3.20 o
  -2   4   8       27.93       24.14      1.69 o
  -1   4   8       68.27       68.95      1.80 o
   0   4   8       11.14       11.69      3.80 o
   1   4   8       38.03       39.37      2.38 o
   2   4   8        1.14        5.85      2.25 o
   3   4   8       14.72       15.12      2.32 o
   4   4   8        0.40       -2.41      2.41 o
  -5   5   8        6.68        9.09      3.13 o
  -4   5   8        5.14        7.65      3.78 o
  -3   5   8       40.36       43.16      1.69 o
  -2   5   8        2.61       -0.45      2.47 o
  -1   5   8       53.89       49.85      1.71 o
   0   5   8       64.10       66.21      2.33 o
   1   5   8        7.28       13.92      2.25 o
   2   5   8        6.22        7.62      2.27 o
   3   5   8       23.00       20.15      2.40 o
   4   5   8       12.49       15.18      2.48 o
  -5   6   8       17.38       17.21      3.24 o
  -4   6   8        5.97        9.46      1.78 o
  -3   6   8        1.26        1.37      3.35 o
  -2   6   8        5.72        6.00      4.38 o
  -1   6   8       14.09       13.04      1.64 o
   0   6   8       88.56       85.36      1.80 o
   1   6   8       31.70       22.38      2.45 o
   2   6   8        0.91        2.73      2.32 o
   3   6   8        9.97       14.64      2.97 o
  -5   7   8       10.53       12.20      2.28 o
  -4   7   8        0.53        3.13      4.82 o
  -3   7   8       15.88       21.86      3.01 o
  -2   7   8        3.86        5.75      1.57 o
  -1   7   8       23.47       28.02      1.67 o
   0   7   8        8.14        5.47      3.55 o
   1   7   8        9.52       13.60      2.34 o
   2   7   8       11.39       13.95      2.42 o
   3   7   8        2.84        7.04      2.43 o
  -4   8   8       12.19       19.42      3.14 o
  -3   8   8        2.23        1.59      4.08 o
  -2   8   8       14.29       11.47      1.59 o
  -1   8   8        2.48        5.57      2.68 o
   0   8   8        5.64        9.54      2.28 o
   1   8   8       25.33       27.94      2.46 o
   2   8   8        6.51       12.54      2.49 o
   3   8   8        3.92        6.81      2.55 o
  -3   9   8        2.86        1.67      1.98 o
  -2   9   8        4.18        5.11      3.42 o
  -1   9   8       17.94       16.38      2.19 o
   0   9   8       17.16       18.02      2.38 o
   1   9   8        2.08        2.03      2.41 o
   2   9   8       12.60        7.74      2.57 o
  -2  10   8       15.20       12.24      2.13 o
  -1  10   8        6.94        5.08      3.34 o
   0  10   8        2.01       -2.41      2.41 o
   1  10   8        1.85        0.46      2.49 o
  -2  -9   9        5.99        5.71      1.59 o
  -1  -9   9        2.17        1.38      1.32 o
   0  -9   9        5.39        6.62      1.61 o
   1  -9   9        6.23        8.15      1.24 o
  -4  -8   9        6.80        2.40      2.44 o
  -3  -8   9        0.39       -2.12      2.50 o
  -2  -8   9       12.51       16.10      1.50 o
  -1  -8   9        1.45        0.55      1.53 o
   0  -8   9        1.66        2.33      1.13 o
   1  -8   9        3.97        6.69      1.54 o
   2  -8   9        1.18        5.28      1.20 o
  -4  -7   9        2.09        6.94      2.43 o
  -3  -7   9       21.52       21.68      1.65 o
  -2  -7   9        1.80        3.34      1.51 o
  -1  -7   9        4.01        4.00      1.16 o
   0  -7   9       10.50       15.32      1.37 o
   1  -7   9        1.72        1.49      1.69 o
   2  -7   9       12.80       14.05      1.24 o
  -5  -6   9        1.46       -0.91      2.52 o
  -4  -6   9        7.69        8.57      1.89 o
  -3  -6   9        1.59        2.16      1.42 o
  -2  -6   9        8.36       10.50      1.67 o
  -1  -6   9       17.17       13.88      1.59 o
   0  -6   9       13.90       12.96      3.04 o
   1  -6   9       17.17       13.38      1.97 o
   2  -6   9        7.34        7.99      1.99 o
   3  -6   9        3.54        0.29      1.40 o
  -5  -5   9       33.33       40.39      2.61 o
  -4  -5   9       15.32       17.72      1.97 o
  -3  -5   9       19.76       17.65      1.86 o
  -2  -5   9       13.99       16.18      2.87 o
  -1  -5   9       17.53       17.04      1.88 o
   0  -5   9        2.12        0.28      5.00 o
   1  -5   9        0.85       10.45      1.58 o
   2  -5   9       22.21       18.96      2.37 o
   3  -5   9        1.87        1.82      1.24 o
  -5  -4   9        9.84       15.22      4.64 o
  -4  -4   9        3.62        3.12      1.98 o
  -3  -4   9        0.13        0.31      1.63 o
  -2  -4   9       41.01       38.72      1.87 o
  -1  -4   9       11.96       12.42      1.63 o
   0  -4   9        5.13        6.55      1.60 o
   1  -4   9       24.28       24.93      2.96 o
   2  -4   9        7.16        2.48      2.77 o
   3  -4   9       13.15        7.61      3.47 o
   4  -4   9        4.02        3.62      1.67 o
  -6  -3   9        8.69        3.31      3.21 o
  -5  -3   9        6.45        8.35      1.91 o
  -4  -3   9       17.97       16.81      1.88 o
  -3  -3   9       37.41       37.68      1.88 o
  -2  -3   9       12.62       10.42      3.63 o
  -1  -3   9       20.18       18.31      1.76 o
   0  -3   9       37.56       37.65      2.83 o
   1  -3   9       33.23       32.61      2.71 o
   2  -3   9       10.50       11.60      2.52 o
   3  -3   9        1.34        9.59      4.09 o
   4  -3   9        5.31        5.64      2.68 o
  -6  -2   9        2.50        5.56      2.28 o
  -5  -2   9        6.32        3.68      1.86 o
  -4  -2   9       76.79       69.18      3.61 o
  -3  -2   9       14.96       16.23      4.08 o
  -2  -2   9       24.33       30.88      2.86 o
  -1  -2   9       14.67       14.85      3.34 o
   0  -2   9       12.21        9.13      2.44 o
   1  -2   9       41.31       39.25      1.65 o
   2  -2   9        1.55        2.21      1.53 o
   3  -2   9       11.67       16.27      2.19 o
   4  -2   9        2.69        2.69      2.25 o
  -6  -1   9        2.26        3.40      2.79 o
  -5  -1   9       14.66       17.30      1.82 o
  -4  -1   9        4.93        5.73      2.24 o
  -3  -1   9       12.44       13.74      1.81 o
  -2  -1   9       19.94       21.93      1.68 o
  -1  -1   9       67.82       60.66      1.78 o
   0  -1   9       81.55       72.96      2.57 o
   1  -1   9        2.28        7.87      1.57 o
   2  -1   9       25.65       23.89      2.90 o
   3  -1   9        1.70       -2.20      2.20 o
   4  -1   9        5.79        8.65      2.31 o
  -6   0   9        1.37        3.25      1.84 o
  -5   0   9        9.01       10.16      2.73 o
  -4   0   9       10.45       10.45      2.13 o
  -3   0   9       82.94       73.10      1.96 o
  -2   0   9       24.27       28.89      1.68 o
  -1   0   9       21.23       25.15      2.41 o
   0   0   9       13.81       13.93      1.59 o
   1   0   9       11.18       14.08      1.46 o
   2   0   9        0.41        2.87      2.14 o
   3   0   9       18.13       10.24      2.20 o
   4   0   9        1.75        3.77      2.28 o
  -6   1   9        2.12        2.70      2.26 o
  -5   1   9       14.93       16.27      2.07 o
  -4   1   9        4.81        3.72      3.29 o
  -3   1   9       12.71       16.19      1.79 o
  -2   1   9       20.82       21.26      1.43 o
  -1   1   9       68.27       67.71      2.51 o
   0   1   9       79.22       69.71      1.68 o
   1   1   9        2.13       -0.02      2.48 o
   2   1   9       25.95       23.48      2.31 o
   3   1   9        1.68       -2.18      2.18 o
   4   1   9        5.69       10.12      2.37 o
  -6   2   9        2.51        3.68      1.55 o
  -5   2   9        6.47        6.85      2.42 o
  -4   2   9       75.17       74.82      1.54 o
  -3   2   9       14.75       16.82      1.86 o
  -2   2   9       24.87       25.82      3.01 o
  -1   2   9       15.05       19.31      1.33 o
   0   2   9       12.32       14.70      1.14 o
   1   2   9       41.96       43.43      1.87 o
   2   2   9        1.51       -1.06      2.26 o
   3   2   9       11.63        8.64      2.28 o
   4   2   9        2.75        3.12      2.37 o
  -6   3   9        8.58       12.11      1.76 o
  -5   3   9        6.73       10.54      1.73 o
  -4   3   9       18.24       18.37      1.44 o
  -3   3   9       38.58       43.64      1.69 o
  -2   3   9       12.69       14.34      2.34 o
  -1   3   9       18.74       23.13      5.08 o
   0   3   9       37.75       36.52      6.47 o
   1   3   9       33.48       31.82      2.27 o
   2   3   9       10.66       13.41      2.28 o
   3   3   9        1.27        3.37      2.29 o
   4   3   9        5.27       13.45      2.39 o
  -5   4   9        9.47       10.36      4.33 o
  -4   4   9        4.09        3.70      2.47 o
  -3   4   9        0.11       -1.55      1.61 o
  -2   4   9       41.25       37.74      1.70 o
  -1   4   9       11.66       16.77      4.57 o
   0   4   9        5.12        4.39      1.75 o
   1   4   9       24.04       28.69      2.24 o
   2   4   9        7.34       11.87      2.25 o
   3   4   9       13.02        9.25      2.34 o
   4   4   9        4.00        2.13      2.47 o
  -5   5   9       32.38       28.73      6.56 o
  -4   5   9       15.20       13.84      5.13 o
  -3   5   9       19.73       25.09      7.04 o
  -2   5   9       14.31       14.89      3.88 o
  -1   5   9       17.51       18.96      1.63 o
   0   5   9        1.99        6.21      1.77 o
   1   5   9        0.79       -0.98      2.28 o
   2   5   9       22.33       21.93      2.38 o
   3   5   9        2.03       -2.96      2.96 o
  -5   6   9        1.53        5.85      2.96 o
  -4   6   9        7.85       12.61      6.20 o
  -3   6   9        1.61        8.31      3.58 o
  -2   6   9        8.18        7.57      1.60 o
  -1   6   9       17.30       13.26      2.11 o
   0   6   9       13.88       15.40      1.66 o
   1   6   9       17.18        9.92      2.34 o
   2   6   9        7.15        1.85      2.33 o
   3   6   9        3.61        2.78      2.43 o
  -4   7   9        2.10        3.28      1.66 o
  -3   7   9       21.38       27.05      1.80 o
  -2   7   9        1.77       -0.67      1.60 o
  -1   7   9        4.34        5.87      4.93 o
   0   7   9       10.33       12.60      6.33 o
   1   7   9        1.78       -2.06      2.33 o
   2   7   9       12.82        9.98      2.49 o
  -4   8   9        6.44        7.72      4.24 o
  -3   8   9        0.42        0.60      3.32 o
  -2   8   9       12.57       11.50      2.09 o
  -1   8   9        1.43        7.93      1.60 o
   0   8   9        1.64        2.75      2.31 o
   1   8   9        4.09        7.54      2.41 o
   2   8   9        1.28        3.11      2.49 o
  -2   9   9        5.94        8.06      6.37 o
  -1   9   9        2.15        0.82      1.67 o
   0   9   9        5.50        9.27      2.37 o
   1   9   9        6.05        8.38      2.47 o
  -3  -8  10        0.34        0.46      1.73 o
  -2  -8  10        3.80        8.85      1.71 o
  -1  -8  10        6.95       10.37      2.35 o
   0  -8  10        2.85        4.38      1.64 o
   1  -8  10        2.50        3.26      1.41 o
  -4  -7  10        0.25       -0.45      2.00 o
  -3  -7  10        4.63        1.92      2.75 o
  -2  -7  10        4.56        2.70      2.44 o
  -1  -7  10        3.99        3.09      3.35 o
   0  -7  10        8.93        7.20      1.94 o
   1  -7  10        1.28        5.30      1.39 o
   2  -7  10        4.76        6.47      1.26 o
  -4  -6  10        4.31        3.93      1.79 o
  -3  -6  10        1.57        0.08      1.57 o
  -2  -6  10       24.46       24.21      1.88 o
  -1  -6  10       12.48       12.24      1.78 o
   0  -6  10        0.86        0.91      1.39 o
   1  -6  10       12.19       10.56      3.53 o
   2  -6  10        1.20        4.63      1.35 o
  -5  -5  10        5.75        2.87      2.60 o
  -4  -5  10        1.64        3.30      2.24 o
  -3  -5  10       18.68       27.17      7.78 o
  -2  -5  10        0.96       -1.76      1.76 o
  -1  -5  10        6.65        7.97      1.75 o
   0  -5  10        8.81        9.98      1.62 o
   1  -5  10        0.68       -0.29      1.58 o
   2  -5  10        2.65        6.86      1.62 o
   3  -5  10        2.25        1.45      1.37 o
  -5  -4  10        3.05        5.02      2.09 o
  -4  -4  10        8.93        9.07      2.46 o
  -3  -4  10        3.17        3.33      1.82 o
  -2  -4  10        7.71        9.36      2.03 o
  -1  -4  10       18.56       13.63      3.11 o
   0  -4  10        4.31        8.40      5.51 o
   1  -4  10       15.30       14.36      1.61 o
   2  -4  10        1.23        3.61      1.72 o
   3  -4  10        5.47        6.87      1.35 o
  -5  -3  10        3.32        1.63      1.89 o
  -4  -3  10        2.19        2.07      1.87 o
  -3  -3  10       12.07       14.43      2.65 o
  -2  -3  10       37.90       35.97      2.73 o
  -1  -3  10       27.27       24.88      4.80 o
   0  -3  10       33.92       32.47      1.53 o
   1  -3  10        0.14        4.64      3.93 o
   2  -3  10       29.48       23.82      1.64 o
   3  -3  10        0.51        1.59      3.03 o
  -5  -2  10        0.18        1.80      3.52 o
  -4  -2  10       19.08       17.68      1.84 o
  -3  -2  10        0.01        2.23      2.06 o
  -2  -2  10       12.83       15.26      2.43 o
  -1  -2  10        4.02        6.55      1.59 o
   0  -2  10        5.00        2.66      2.92 o
   1  -2  10       11.18        9.65      1.58 o
   2  -2  10        0.66        1.89      1.51 o
   3  -2  10        1.33        6.91      2.23 o
  -5  -1  10        3.89        5.62      1.71 o
  -4  -1  10        1.20        4.97      1.83 o
  -3  -1  10       33.63       27.17      1.69 o
  -2  -1  10        4.05        4.26      4.19 o
  -1  -1  10        4.05        9.26      1.88 o
   0  -1  10       23.68       22.57      1.41 o
   1  -1  10        2.66        2.97      1.53 o
   2  -1  10        9.62       14.52      3.80 o
   3  -1  10        2.99        2.21      2.26 o
  -6   0  10        1.46        3.89      3.07 o
  -5   0  10        2.02        1.77      3.79 o
  -4   0  10        7.72        6.45      1.82 o
  -3   0  10       10.98        8.58      3.26 o
  -2   0  10       24.43       25.82      1.71 o
  -1   0  10       45.24       44.31      2.64 o
   0   0  10       10.91        9.80      1.39 o
   1   0  10       59.87       62.92      1.75 o
   2   0  10        0.14       -2.09      2.09 o
   3   0  10       26.74       24.98      2.31 o
  -5   1  10        3.92        3.12      1.70 o
  -4   1  10        1.18        0.66      1.79 o
  -3   1  10       33.85       32.56      1.53 o
  -2   1  10        4.07        3.62      1.31 o
  -1   1  10        4.10        8.30      1.37 o
   0   1  10       25.05       21.51      1.61 o
   1   1  10        2.71       -1.55      1.55 o
   2   1  10        9.96        9.59      2.13 o
   3   1  10        2.99       -1.13      2.24 o
  -5   2  10        0.15        1.68      1.55 o
  -4   2  10       18.95       18.66      1.46 o
  -3   2  10        0.02        0.60      1.28 o
  -2   2  10       12.89       13.80      1.81 o
  -1   2  10        3.52        5.37      1.47 o
   0   2  10        4.82        3.27      1.35 o
   1   2  10       10.61       16.04      1.51 o
   2   2  10        0.68        5.87      2.16 o
   3   2  10        1.22        5.31      2.31 o
  -5   3  10        3.41        1.37      7.36 o
  -4   3  10        2.14        3.81      2.06 o
  -3   3  10       11.75       13.25      1.44 o
  -2   3  10       37.68       34.59      1.64 o
  -1   3  10       27.45       26.42      1.79 o
   0   3  10       33.73       34.91      2.07 o
   1   3  10        0.13        2.43      2.15 o
   2   3  10       29.26       32.86      2.24 o
   3   3  10        0.48        5.60      2.25 o
  -5   4  10        3.05        8.41      3.10 o
  -4   4  10        9.02        7.96      1.81 o
  -3   4  10        3.10        4.84      1.61 o
  -2   4  10        7.93        9.15      1.60 o
  -1   4  10       19.30       19.47      1.65 o
   0   4  10        4.29        2.66      1.72 o
   1   4  10       15.55       17.87      2.29 o
   2   4  10        1.21       -1.91      2.20 o
   3   4  10        5.59        4.56      2.44 o
  -5   5  10        6.10        7.59      1.77 o
  -4   5  10        1.69        6.38      5.17 o
  -3   5  10       18.00       18.64      1.66 o
  -2   5  10        0.90        0.54      1.80 o
  -1   5  10        6.84       14.30      3.00 o
   0   5  10        8.60        9.13      2.95 o
   1   5  10        0.68        1.51      2.21 o
   2   5  10        2.66        1.20      2.31 o
   3   5  10        2.26        0.58      2.99 o
  -4   6  10        4.15       -1.58      1.88 o
  -3   6  10        1.56       -1.18      1.63 o
  -2   6  10       24.61       23.07      2.02 o
  -1   6  10       12.40       13.06      1.60 o
   0   6  10        0.85        3.11      1.63 o
   1   6  10       12.13       11.90      2.31 o
   2   6  10        1.18        5.75      2.40 o
  -4   7  10        0.26       -1.67      1.69 o
  -3   7  10        5.08        9.39      2.59 o
  -2   7  10        4.41        1.45      5.42 o
  -1   7  10        3.85        2.66      1.64 o
   0   7  10        9.07        9.96      1.76 o
   1   7  10        1.28        2.01      2.44 o
   2   7  10        4.74        5.69      3.07 o
  -3   8  10        0.30        4.38      1.68 o
  -2   8  10        3.62        0.89      4.14 o
  -1   8  10        6.95        8.90      5.12 o
   0   8  10        2.87        4.10      2.34 o
   1   8  10        2.44       10.49      2.47 o
  -3  -7  11        8.42        9.44      2.78 o
  -2  -7  11        1.30       -0.81      1.22 o
  -1  -7  11        6.21        3.79      1.50 o
   0  -7  11        2.68        1.98      1.29 o
  -3  -6  11        2.50        9.72      2.08 o
  -2  -6  11        0.79        2.25      1.68 o
  -1  -6  11        5.72       -0.08      2.85 o
   0  -6  11        0.51        0.85      2.27 o
   1  -6  11       11.32        7.85      3.21 o
  -4  -5  11        0.53        1.69      1.92 o
  -3  -5  11        9.29        7.24      3.47 o
  -2  -5  11        5.91        9.45      1.82 o
  -1  -5  11        5.54        5.30      1.77 o
   0  -5  11        7.48       10.44      4.15 o
   1  -5  11        5.88        5.15      1.64 o
   2  -5  11        6.05        6.97      2.99 o
  -4  -4  11       13.67       15.12      1.94 o
  -3  -4  11        0.21        8.21      3.54 o
  -2  -4  11       13.08       14.45      1.78 o
  -1  -4  11        7.69       11.19      1.62 o
   0  -4  11        6.80        6.44      1.42 o
   1  -4  11        4.43        8.24      3.55 o
   2  -4  11        0.41        1.02      1.64 o
  -5  -3  11        2.69        3.71      2.35 o
  -4  -3  11        1.95       -1.73      2.98 o
  -3  -3  11        7.70        9.86      1.83 o
  -2  -3  11        2.25        0.83      3.61 o
  -1  -3  11        1.38        3.58      1.75 o
   0  -3  11       16.56       18.69      1.46 o
   1  -3  11        0.26        5.96      3.63 o
   2  -3  11        8.26        6.53      4.37 o
  -5  -2  11        1.49        2.11      1.82 o
  -4  -2  11        4.27        6.21      1.93 o
  -3  -2  11        2.46        4.34      1.65 o
  -2  -2  11       12.86       19.08      5.56 o
  -1  -2  11       11.43       10.97      1.31 o
   0  -2  11        1.23        1.83      1.84 o
   1  -2  11       11.98       15.14      1.55 o
   2  -2  11        5.30        6.02      1.61 o
   3  -2  11        7.46        8.70      2.42 o
  -5  -1  11        8.07        8.17      2.70 o
  -4  -1  11        0.64        0.25      2.23 o
  -3  -1  11       11.82       12.70      1.66 o
  -2  -1  11        7.11        7.98      3.46 o
  -1  -1  11       10.06       10.94      1.40 o
   0  -1  11       11.13        9.75      1.23 o
   1  -1  11        0.28        2.98      5.06 o
   2  -1  11        8.00        8.77      1.60 o
   3  -1  11        2.06        5.64      2.28 o
  -5   0  11        2.68        3.76      2.21 o
  -4   0  11        8.71        7.49      1.67 o
  -3   0  11        0.22        0.52      1.62 o
  -2   0  11        7.36       10.65      1.40 o
  -1   0  11       13.63       15.13      2.14 o
   0   0  11        0.95        1.03      3.26 o
   1   0  11       17.51       19.05      1.58 o
   2   0  11        0.27       -2.16      2.16 o
   3   0  11        0.49        4.60      2.30 o
  -5   1  11        8.22        9.77      1.43 o
  -4   1  11        0.63        4.29      2.60 o
  -3   1  11       11.62       12.75      1.35 o
  -2   1  11        7.04        9.29      1.39 o
  -1   1  11       10.13        9.62      1.85 o
   0   1  11       10.92       13.28      1.43 o
   1   1  11        0.27       10.66      2.11 o
   2   1  11        7.69        2.34      2.17 o
   3   1  11        2.20        7.67      2.35 o
  -5   2  11        1.50        3.41      3.15 o
  -4   2  11        4.68        4.22      1.46 o
  -3   2  11        2.49        2.91      1.40 o
  -2   2  11       12.89       10.38      1.36 o
  -1   2  11       11.45       16.29      2.72 o
   0   2  11        1.29       -0.21      1.72 o
   1   2  11       12.13       13.55      2.20 o
   2   2  11        5.22        7.14      2.22 o
   3   2  11        7.52        8.92      2.40 o
  -5   3  11        2.51        8.63      1.74 o
  -4   3  11        1.98        1.23      1.36 o
  -3   3  11        7.47        6.56      1.33 o
  -2   3  11        2.36        1.38      1.92 o
  -1   3  11        1.32        0.66      2.42 o
   0   3  11       16.70       20.60      1.93 o
   1   3  11        0.28        3.39      2.16 o
   2   3  11        8.49       10.61      2.29 o
  -4   4  11       13.61       16.79      5.33 o
  -3   4  11        0.25       -1.63      1.63 o
  -2   4  11       12.93       13.27      1.62 o
  -1   4  11        7.49        8.24      1.61 o
   0   4  11        6.70       14.33      1.97 o
   1   4  11        4.20        3.74      2.19 o
   2   4  11        0.42        2.71      2.26 o
  -4   5  11        0.51        5.72      1.87 o
  -3   5  11        9.77       14.62      2.69 o
  -2   5  11        5.80        5.62      1.63 o
  -1   5  11        5.66        8.61      1.95 o
   0   5  11        7.45        4.65      3.07 o
   1   5  11        5.91       10.76      2.31 o
   2   5  11        6.02        0.27      2.44 o
  -3   6  11        2.56        6.77      1.68 o
  -2   6  11        0.63        5.17      1.79 o
  -1   6  11        5.83       11.21      3.67 o
   0   6  11        0.59        2.49      1.68 o
   1   6  11       11.48       18.96      2.41 o
  -3   7  11        8.18        9.49      1.72 o
  -2   7  11        1.37        4.84      1.67 o
  -1   7  11        6.08       10.54      5.73 o
   0   7  11        2.61        5.44      1.71 o
  -2  -6  12        2.54        1.92      3.07 o
  -1  -6  12        2.67        3.34      1.93 o
   0  -6  12        4.61        8.29      1.59 o
  -3  -5  12        5.56        8.34      1.84 o
  -2  -5  12        3.74        4.37      1.70 o
  -1  -5  12        2.75       10.03      2.29 o
   0  -5  12        7.58        4.56      1.48 o
   1  -5  12        0.28        0.99      1.72 o
  -4  -4  12        2.67        3.97      3.09 o
  -3  -4  12        3.05        0.00      3.88 o
  -2  -4  12        2.27        3.74      1.68 o
  -1  -4  12        8.36        9.87      1.98 o
   0  -4  12        0.08       -1.66      1.66 o
   1  -4  12        7.33        6.34      1.68 o
  -4  -3  12        0.47        2.32      1.80 o
  -3  -3  12        2.38       -1.88      1.88 o
  -2  -3  12        1.05       -0.67      2.48 o
  -1  -3  12        3.15        5.39      2.35 o
   0  -3  12        5.06        9.45      1.79 o
   1  -3  12        0.67        1.81      4.95 o
   2  -3  12        4.20       10.06      2.30 o
  -4  -2  12        8.60        7.44      2.83 o
  -3  -2  12        4.45        0.13      1.89 o
  -2  -2  12        9.68       15.52      5.17 o
  -1  -2  12       11.89       15.14      1.65 o
   0  -2  12        1.78        5.04      1.45 o
   1  -2  12        6.00       10.40      1.62 o
   2  -2  12        1.95        4.46      1.69 o
  -4  -1  12        2.20       -0.21      1.92 o
  -3  -1  12        7.03       11.21      2.11 o
  -2  -1  12       10.05       16.78      2.09 o
  -1  -1  12        3.61        4.84      1.40 o
   0  -1  12        9.74       13.13      1.89 o
   1  -1  12        0.36       -1.10      1.61 o
   2  -1  12        5.08        5.35      2.30 o
  -4   0  12        2.28        1.02      1.40 o
  -3   0  12        0.00       -0.68      2.39 o
  -2   0  12        0.60        2.92      1.37 o
  -1   0  12        3.93        3.97      1.38 o
   0   0  12        0.31       -2.59      2.81 o
   1   0  12        6.78        7.74      1.68 o
   2   0  12        0.02       -2.30      2.30 o
  -4   1  12        2.18        6.93      2.39 o
  -3   1  12        6.96       12.58      2.66 o
  -2   1  12        9.71       10.53      2.93 o
  -1   1  12        3.48        4.69      3.32 o
   0   1  12        9.44        8.35      1.40 o
   1   1  12        0.37       -0.32      2.20 o
   2   1  12        5.07        7.85      2.32 o
  -4   2  12        8.56        6.42      1.60 o
  -3   2  12        4.56        3.76      2.61 o
  -2   2  12        9.67       14.42      2.54 o
  -1   2  12       12.28       11.02      1.41 o
   0   2  12        1.80        4.10      2.53 o
   1   2  12        6.12        6.58      2.23 o
   2   2  12        1.95        2.01      1.70 o
  -4   3  12        0.45       -1.66      1.66 o
  -3   3  12        2.51        0.62      1.57 o
  -2   3  12        1.13        0.76      3.39 o
  -1   3  12        3.31        4.72      1.64 o
   0   3  12        5.07        8.75      1.66 o
   1   3  12        0.63        5.44      2.23 o
  -4   4  12        2.63        4.77      2.47 o
  -3   4  12        2.96       -1.76      1.76 o
  -2   4  12        2.24        0.37      1.82 o
  -1   4  12        8.02        8.11      1.97 o
   0   4  12        0.10        1.41      2.47 o
   1   4  12        7.28        8.34      2.34 o
  -3   5  12        5.51        1.75      4.71 o
  -2   5  12        3.83        3.89      1.68 o
  -1   5  12        2.65        4.62      2.55 o
   0   5  12        7.87       12.77      2.03 o
   1   5  12        0.30        2.51      2.36 o
  -2   6  12        2.61        5.40      1.88 o
  -1   6  12        2.72        0.93      1.90 o
   0   6  12        4.56        5.38      1.76 o
  -2  -4  13        1.92        6.23      3.00 o
  -1  -4  13        1.38       -1.30      2.93 o
  -3  -3  13        4.43        5.18      1.82 o
  -2  -3  13        6.12        2.74      2.16 o
  -1  -3  13        1.42        3.92      1.48 o
   0  -3  13        4.33        5.68      1.61 o
  -3  -2  13        0.04        3.36      1.87 o
  -2  -2  13        0.26       -0.46      1.47 o
  -1  -2  13        4.55        8.18      1.47 o
   0  -2  13        1.35        2.58      2.47 o
   1  -2  13        4.89       -0.93      2.39 o
  -3  -1  13        2.44        2.55      1.52 o
  -2  -1  13        0.92       -1.65      4.66 o
  -1  -1  13        1.15        7.39      2.09 o
   0  -1  13        7.09        6.88      1.52 o
   1  -1  13        2.71        6.50      2.39 o
  -3   0  13        8.10        9.26      1.82 o
  -2   0  13        7.73        6.66      2.88 o
  -1   0  13        5.92        6.77      1.47 o
   0   0  13        0.02       -1.43      1.53 o
   1   0  13        0.47        7.18      1.68 o
  -3   1  13        2.60        4.07      1.52 o
  -2   1  13        1.00        5.27      3.08 o
  -1   1  13        1.15        3.29      1.54 o
   0   1  13        6.86        6.27      2.54 o
   1   1  13        2.77        5.47      2.37 o
  -3   2  13        0.03        1.79      2.59 o
  -2   2  13        0.25        2.16      1.37 o
  -1   2  13        4.51        8.09      1.71 o
   0   2  13        1.37        2.01      4.03 o
   1   2  13        5.01       13.49      2.35 o
  -3   3  13        4.45        8.05      2.14 o
  -2   3  13        6.12       11.02      1.80 o
  -1   3  13        1.35        3.13      1.87 o
   0   3  13        4.39        4.19      1.89 o
  -2   4  13        1.91        5.05      4.51 o
  -1   4  13        1.38        2.09      2.84 o
   0   4  13        0.02        9.94      2.36 o
 
